# Supplementary material for: Epidemiology of human leptospirosis in urban and rural areas of Brazil, 2000–2015
Source: PLoS One. 2021 Mar 4;16(3):e0247763. doi: 10.1371/journal.pone.0247763 (PMC7932126; doi:10.1371/journal.pone.0247763)
Supplement: S1 Dataset — (XLS) [file pone.0247763.s007.xls]

## Sheet: Sheet1
Cases of leptospirosis analyzed, Brazil, 2000-2015*
*This data was made available according to the Brazilian Access to Information Law 12.527, from 18 November 2011, and it was provided by the Brazilian Ministry of Health via the Citizen Information System according to the protocol # 25820.003537/2015-93.
Data source: Ministry of Health of Brazil. Information System for Notifiable Diseases (in Portuguese Sistema de Informação de Agravos de Notificação - Sinan). Available at: http://portalsinan.saude.gov.br/
id	year	month	age	sex	race	state_residence_id	state_res_name	county_res_id_ibge	region_name	area_residence	exp_flood	exp_sewage	exp_river	exp_animal	exp_garbage	exp_watertank	exp_agriculture	exp_sign_rodent	exp_cont_rodent	exp_wasteland	exp_grain
0036354	2015	1	48.6461	Female	Mixed	12	AC	120040	North	Urban	Yes	No	Yes	No	No	No	No	Yes	No	Yes	No
7484796	2012	1	24.9528	Male	White	35	SP	355030	Southeast	Urban	Yes	No	No	No	No	No	No	No	No	No	No
1388318	2009	1	54.486	Male		31	MG	313130	Southeast		Yes	No		No	No	No	No	Yes	Yes	Yes	No
5236888	2015	1	11.3292	Male		41	PR	411950	South	Urban	No	No	No	No	No	No	No	No	No	No	No
0222752	2012	1	50.8912	Male	Mixed	13	AM	130260	North	Urban	No	No	Yes	No	No	No	No	Yes	Yes	No	No
1698877	2011	1	62.1793	Male	White	42	SC	420910	South	Urban	No	Yes	No	No	No	No	No	No	No	No	No
0571027	2011	1	33.807	Male	White	43	RS	430880	South	Urban	No	No	No	No	No	No	Yes	No	No	No	No
0857131	2003	1	38.0808	Male		41	PR	410690	South	Urban	No	No	Yes	Yes	No	No	No		No
2546211	2009	1	46.13	Male	White	32	ES	320250	Southeast	Urban	Yes	No	No	No	Yes	No	No	No	No	No	No
9366253	2013	1	30.1684	Male		35	SP	355030	Southeast	Urban	Yes	No	Yes	No	Yes	No	No	No	No	No	No
0609723	2009	1	22.245	Male		53	DF	530010	Central	Urban	Yes		Yes		Yes			Yes		Yes
3542937	2006	1	24.5804	Male	Mixed	35	SP	350925	Southeast	Rural	No	No	Yes	No	Yes	No	Yes		No
1399555	2012	1	48.8487	Male		31	MG	312770	Southeast	Urban	Yes	No	No	No	No	No	No	No	No	No	No
0561754	2007	1	14.4641	Male	White	43	RS	431720	South	Urban	No	No	Yes	No	No	No	No	No	No	No	No
7447026	2012	1	16.0356	Male	White	35	SP	350290	Southeast	Rural
6797883	2012	1	45.2047	Female	Mixed	35	SP	351880	Southeast	Urban	No	No	No	No	No	No	No	Yes	No	Yes	No
0040852	2002	1	67.7426	Male		33	RJ	330010	Southeast	Urban	No	No	No	Yes	No	No	No		Yes
2943172	2014	1	14.4011	Male	White	41	PR	410580	South	Urban	No	No	Yes	No	No	No	No	No	No	No	No
3348647	2009	1	46.8912	Female	Black	33	RJ	330330	Southeast	Urban	Yes				Yes			Yes	Yes	Yes
3302784	2005	1	31.7591	Male	White	35	SP	351880	Southeast	Urban	No	No	No	No	No	No	No		Yes
2780590	2013	1	27.3648	Male	White	41	PR	410140	South	Rural	No	Yes	No	Yes	No	Yes	No	Yes	Yes	No	Yes
0124464	2008	1	24.2355	Male	White	43	RS	430350	South	Urban	No	No	Yes	Yes	No	No	No	Yes	No	No	No
0606379	2003	1	32.8953	Male		33	RJ	330070	Southeast	Urban	Yes	No	No	No	No	No	No		No
0001220	2000	1	18.0561	Male		15	PA	150030	North		No	No	No	Yes	Yes	No	No
1460687	2000	1	21.7522	Female		35	SP	350950	Southeast	Urban	Yes	Yes	Yes	Yes	Yes	No	No
1225254	2001	1	23.2334	Female		35	SP	352930	Southeast	Urban	No	No	Yes	No	No	No	No
2194435	2013	1	39.0089	Male	Mixed	42	SC	421660	South	Urban	No	No	No	No	No	Yes	No	No	No	No	No
5539584	2011	1	45.9466	Male	Mixed	35	SP	350950	Southeast	Urban	No	No	No	No	No	No	Yes	Yes	No	No	No
0025081	2014	1	17.5962	Male	Mixed	21	MA	211120	Northeast
0000238	2000	1		Male		33	RJ	330455	Southeast	Urban	Yes				Yes
5001306	2008	1	51.8467	Male	White	41	PR	410425	South		No	Yes	Yes	No	No	No	No	Yes	No	No	No
1566306	2011	1	55.0418	Male		33	RJ	330340	Southeast		Yes	No	No	No	No	No	No	No	No	No	No
2910718	2006	1	62.5818	Male	White	35	SP	355030	Southeast	Urban				Yes
0591701	2003	1	13.5031	Female	White	41	PR	410690	South	Urban	Yes	No	No	Yes	No	No	No		Yes
5761710	2010	1	22.6639	Male	White	35	SP	350760	Southeast	Urban	Yes	No	Yes	Yes	Yes	No	No	No	No	Yes	No
0000895	2002	1	40.7118	Female		15	PA	150680	North	Urban	No	No	No	No	No	No	No
5783357	2010	1	49.9274	Male	White	35	SP	350760	Southeast	Urban	Yes	No	No	Yes	Yes	No	No	Yes	No	No	No
0000101	2000	1	36.4928	Female		33	RJ	330630	Southeast	Urban
2167214	2004	1	43.7618	Male		33	RJ	330455	Southeast	Urban	No	No	No	No	No	No	No		No
0222177	2007	1	62.5161	Male	Black	53	DF	530010	Central	Rural	Yes	No	Yes	Yes	Yes		Yes		No
4363425	2011	1	42.3792	Male	Mixed	33	RJ	330330	Southeast	Urban	Yes	No	No	No	No	No	No	No	No	No	No
7057970	2011	1	33.0678	Female	White	35	SP	352440	Southeast	Urban	Yes	No	No	No	Yes	No	No	Yes	Yes	Yes	No
0870406	2006	1	48.8706	Female	White	42	SC	421875	South	Rural	No	No	No	Yes	No	No	Yes		No
7009615	2011	1	43.6851	Male	Mixed	35	SP	350760	Southeast	Urban	Yes	No	Yes	No	Yes	No	No	Yes	Yes	No	No
1298185	2011	1	61.3169	Female	White	42	SC	420890	South	Urban	No	No	No	No	Yes	No	No	No	No	No	No
5245877	2007	1	19.8795	Male	White	35	SP	355030	Southeast	Urban	No	No	No	No	Yes	No	No	No	No	No	No
1064912	2007	1	56.9035	Male	White	42	SC	421420	South	Rural	No	No	No	Yes	No	No	Yes	No	No	No	No
9116376	2013	1	35.8877	Female	Black	35	SP	352590	Southeast	Urban	Yes
5202727	2014	1	20.2793	Male	White	24	RN	240280	Northeast	Urban	Yes	No	No	No	Yes	No	No	No	Yes	No	No
0001370	2000	1		Male		15	PA	150620	North	Urban
5881639	2010	1		Female	White	35	SP	351830	Southeast	Urban	Yes	No	No	No	No	No	No	No	No	No	No
0247033	2010	1	49.8207	Male	White	43	RS	431730	South	Rural	No	No	Yes	No	No	No	Yes	Yes	No	No	No
5240151	2015	1	25.5606	Female	White	41	PR	410690	South	Urban	No	No	No	No	No	No	No	Yes	Yes	No	No
7080498	2011	1	65.5907	Male		35	SP	350950	Southeast	Urban	No	No	No	No	No	No	No	Yes	Yes	No	No
0522225	2003	1	28.9446	Male	White	43	RS	432253	South	Rural	Yes	No	No	Yes	Yes	No	Yes		No
5663661	2013	1	55.937	Male	White	41	PR	410690	South	Urban	No	No	No	Yes	No	No	No	Yes	Yes	Yes	No
1364688	2009	1	51.8166	Male	White	42	SC	420820	South	Urban	Yes	No	No	No	No	No	No	No	No	No	No
5050931	2007	1	18.5626	Male	White	35	SP	355030	Southeast	Urban	No	Yes	Yes	No	Yes	No	No	No	No	No	No
1584782	2013	1	29.6564	Male	White	42	SC	421630	South	Urban	No	No	Yes	No	Yes	No	No	No	No	Yes	No
2508886	2014	1	16.0082	Male	White	11	RO	110013	North	Rural	Yes	No	No	Yes	No	No	Yes	No	No	No	No
3399506	2005	1	35.3949	Male	Black	35	SP	351880	Southeast	Urban	Yes	No	No	No	Yes	No	No		No
0199806	2014	1	41.4292	Female	White	35	SP	355410	Southeast	Urban	Yes	No	No	No	No			Yes	Yes	No
3343431	2014	1	57.3799	Female	Mixed	41	PR	412550	South	Rural	No	No	No	No	No	Yes	No	Yes	No	No	Yes
3014611	2011	1	30.0178	Male		33	RJ	330490	Southeast	Urban
3000256	2005	1	51.6961	Female	White	31	MG	312610	Southeast	Rural	No	No	No	No	Yes	No	No		No
5999993	2013	1	17.1253	Male	Mixed	33	RJ	330170	Southeast	Urban	Yes	No	No	Yes	Yes	No	No	Yes	No	Yes	No
0572119	2011	1	57.243	Female	White	43	RS	431490	South	Urban	No	No	No	Yes	Yes	No	No	Yes	Yes	Yes	No
9502363	2015	1	44.5832	Male	White	35	SP	352840	Southeast	Rural	Yes	No	No	No	No	No	No	Yes	No	No	No
2205816	2004	1	53.3196	Female	Mixed	32	ES	320130	Southeast	Urban	No	No	No	No	No	No	No		No
5261072	2012	1	43.1321	Male	White	31	MG	310150	Southeast	Urban	Yes	Yes	Yes	Yes	Yes	No	No	Yes	Yes	Yes	No
2507815	2013	1	52.783	Male	White	42	SC	420820	South	Urban	No	Yes	No	No	No	No	No	No	No	No	No
2497571	2011	1	56.1068	Male		41	PR	410765	South	Urban	Yes	No	No	No	No	No	No	No	No	No	No
3174123	2014	1	22.4641	Male		32	ES	320520	Southeast	Urban
2059253	2001	1	68.7584	Male		35	SP	350600	Southeast	Urban	No	No	Yes	No	No	No	No
6994868	2011	1		Male	White	35	SP	350950	Southeast	Urban	Yes	No	Yes	No	Yes	No	No	No	No	Yes	No
0360841	2014	1	7.90965	Male	White	35	SP	353870	Southeast	Urban	No	No	Yes	No	No	No	No	No	No	No	No
0654529	2012	1	34.5818	Female	White	43	RS	430850	South	Urban	No	No	No	No	No	No	No	Yes	No	Yes	No
2912641	2013	1	53.1937	Male	Black	32	ES	320150	Southeast	Urban	Yes	Yes	Yes	Yes	Yes	No	Yes	Yes	Yes	Yes	No
1353485	2013	1	37.3169	Male	White	41	PR	410690	South	Urban	No	No	No	Yes	Yes	No	No	No	No	No	No
3500323	2005	1	54.7269	Male	Mixed	35	SP	351630	Southeast	Urban	No	No	No	No	No	No	Yes		No
5191741	2007	1	18.1875	Male	Mixed	35	SP	350950	Southeast	Urban	No	No	No	No	Yes	No	Yes	Yes	Yes	No	No
2570028	2002	1	44.178	Male	White	35	SP	351840	Southeast	Urban	Yes	No	No	No	No	No	No		No
3071380	2011	1	27.5017	Male	White	32	ES	320110	Southeast	Urban	No	Yes	Yes	Yes	No	No	No	No	No	No	No
0859256	2003	1		Female		41	PR	411370	South	Urban	Yes		Yes	No	No	No	No		No
1472794	2011	1	78.434	Male	Mixed	17	TO	170610	North	Rural	No	Yes	No	Yes	No	Yes	No	Yes	Yes	No	Yes
0043543	2009	1	19.5592	Male	White	43	RS	431580	South	Rural	No	No	Yes	No	No	No	No	Yes	No	No	No
0160370	2007	1	26.5352	Male		15	PA	150140	North	Urban	Yes								Yes
1030127	2010	1	25.0322	Male	Mixed	27	AL	270770	Northeast	Urban	Yes	No	No	No	No	No	No	Yes	No	Yes	No
2291257	2015	1	53.1472	Male	White	42	SC	420890	South	Urban	No	No	No	No	No	No	No	Yes	Yes	No	No
0166221	2003	1	45.7851	Male	White	43	RS	432270	South	Rural	Yes	Yes	No	Yes	No	No	Yes		No
0030863	2008	1	64.6215	Female	Mixed	26	PE	261160	Northeast	Urban	Yes	No	No	No	No	No	No	No	No	No	No
5261062	2012	1	50.308	Male	White	31	MG	310150	Southeast	Urban	Yes	Yes	Yes	Yes	Yes	No	No	Yes	Yes	Yes	No
2001593	2013	1	16.7721	Male	White	42	SC	420650	South	Urban	Yes	Yes	No	No	No	No	No	Yes	No	No	No
5512812	2010	1	25.8097	Male	White	35	SP	355030	Southeast	Urban	Yes	No	No	No	No	No	No	No	No	No	No
2768900	2013	1	23.7645	Male	White	41	PR	412550	South	Urban	Yes	No	Yes	No	No	No	No	Yes	No	No	Yes
1582031	2010	1	30.9569	Male	Mixed	42	SC	420910	South	Urban	No	Yes	No	Yes	No	No	No	Yes	No	No	No
5191764	2007	1	65.2485	Male	Mixed	35	SP	350950	Southeast	Urban
0001499	2000	1	5.1499	Male		16	AP	160030	North	Urban	No	No	No	No	No	No	No
5100701	2011	1	44.7447	Male		41	PR	411915	South	Urban	Yes	No	No	No	No	No	No	No	No	No	No
0000053	2000	1	13.5633	Male		16	AP	160060	North	Urban					Yes
3523014	2007	1	22.7379	Female	Mixed	35	SP	353390	Southeast	Urban	No	No	No	Yes	Yes	No	No	No	No	Yes	No
2073637	2015	1	49.6263	Male	Mixed	52	GO	520110	Central	Urban	No	No	No	No	No	No	No	No	No	Yes	No
6694934	2011	1	28.4517	Male	White	35	SP	352940	Southeast	Urban	No	No	Yes	No	No	No	No	No	No	No	No
0385303	2000	1	26.7734	Male		41	PR	412460	South	Urban	No	No	Yes	No	No	No	Yes
7080174	2011	1	38.4394	Male	Asian	35	SP	350950	Southeast	Urban	Yes	No	Yes	No	No	No	No	Yes	No	No	No
6385835	2003	1		Male	White	31	MG	310620	Southeast	Urban	Yes
1015012	2004	1	20.011	Male	White	41	PR	411120	South	Urban	No	No	Yes	No	No	No	No		Yes
3774136	2006	1	13.5441	Male	Mixed	35	SP	355030	Southeast	Urban	Yes	No	No	Yes	Yes	No	No		No
1497811	2009	1	48.7173	Male	White	41	PR	410690	South	Urban	Yes	No	No	No	Yes	No	No	No	No	Yes	No
4907955	2007	1	39.2663	Male	Mixed	35	SP	355100	Southeast	Urban	No	Yes	No	No	Yes	No	No		No
0001326	2000	1	71.4524	Male		16	AP	160060	North	Urban
3399569	2005	1	76.8953	Male	White	35	SP	350635	Southeast					Yes					Yes
0279910	2005	1	15.5154	Male		33	RJ	330490	Southeast	Urban	Yes	No	No	No	No	No	No		No
5315588	2009	1	47.9014	Male	Mixed	35	SP	351880	Southeast	Urban	Yes	No	No	No	No	No	No	No	No	No	No
1113521	2014	1	45.8179	Male	White	42	SC	420620	South	Urban	Yes	No	No	No	No	No	Yes	Yes	Yes	No	No
1852155	2008	1	23.8412	Male	White	41	PR	411840	South	Urban	Yes	No	Yes	Yes	Yes	Yes	Yes	Yes	Yes
1231106	2009	1	30.924	Male	White	42	SC	420650	South	Rural	Yes	No	No	No	No	No	No	Yes	No	No	No
0003859	2007	1	22.0205	Male	Mixed	15	PA	150170	North	Rural	No	No	No	No	No	No	No	Yes	No	No	No
1563378	2010	1	53.7221	Male	White	42	SC	420890	South	Urban	No	Yes	No	Yes	Yes	No	No	Yes	Yes	Yes	No
6000035	2007	1	13.2512	Female	Mixed	16	AP	160060	North	Urban	Yes	No	Yes	No	Yes	No	No	No	No	No	No
8247796	2013	1	32.7064	Female	White	35	SP	355030	Southeast	Urban	Yes	No	Yes	No	Yes	No	No	Yes	No	Yes	No
6000202	2006	1	3.39493	Female	Mixed	16	AP	160060	North	Urban
3747264	2013	1	25.3525	Male		33	RJ	330200	Southeast		Yes	No	No	No	No	No	No	No	No	No	No
3000591	2015	1	16.7064	Male	White	42	SC	421800	South		Yes	No	No	No	No	No	No	Yes	No	No	No
8184543	2012	1	10.9049	Male	White	35	SP	350950	Southeast		No	No	No	No	No	No	No	Yes	No	No	No
0852473	2012	1	39.9754	Male	White	33	RJ	330210	Southeast	Urban	Yes	No	Yes	No	Yes	No	No		No	No	No
2602154	2012	1	15.6851	Female	White	41	PR	411545	South	Rural	No	Yes	Yes	Yes	Yes	Yes	Yes	Yes	Yes	Yes	Yes
0758425	2010	1		Female		28	SE	280070	Northeast	Urban
0234086	2009	1	50.757	Male	White	43	RS	431660	South	Rural	No	Yes	No	Yes	Yes	No	Yes	Yes	No	Yes	Yes
0580287	2008	1	44.6872	Male	White	33	RJ	330040	Southeast	Urban	No	No	No	No	No	No	No	Yes		No	No
9882944	2015	1	25.6071	Female	Mixed	35	SP	350570	Southeast	Urban	Yes	No	No	No	No	No	No	No	No	No	No
0496482	2014	1	22.5407	Female	Mixed	29	BA	292740	Northeast	Urban	Yes	No	No	No	No	No	No	No	No	No	No
0936801	2007	1	51.5674	Male	White	43	RS	432253	South	Urban	No	No	No	Yes	No	No	Yes	No	No	No	Yes
0936042	2011	1	33.8042	Male	White	33	RJ	330022	Southeast	Urban	Yes	No	Yes	No	Yes	No	No	No	No	No	No
2207508	2010	1	10.1355	Male	White	41	PR	410580	South	Urban	Yes	Yes	Yes	No	Yes	No	No	Yes	No	Yes	No
3301072	2005	1	9.72485	Male	White	35	SP	351880	Southeast	Urban	Yes	No	Yes	No	No	No	No		Yes
7344907	2011	1	57.9493	Male	White	35	SP	350530	Southeast	Urban	Yes	No	No	No	Yes	No	No	Yes	No	Yes	No
0803648	2014	1	23.9863	Male	White	43	RS	431990	South		No	No	No	No	No	No	No	No	No	No	No
0000133	2000	1	34.4613	Male		33	RJ	330040	Southeast	Urban	Yes	No	No	No	No	No	No
2838565	2003	1	13.4018	Male	Mixed	35	SP	350460	Southeast	Urban	No	No	Yes	No	No	No	No		No
6000044	2011	1	5.4319	Female	Mixed	16	AP	160060	North	Urban	No	No	No	No	No	No	No	Yes	No	No	No
0000031	2000	1	19.8522	Male		33	RJ	330630	Southeast	Urban	Yes	No	No	No	No	No	No
0166230	2003	1	21.9411	Male	White	43	RS	432270	South	Urban	No	No	Yes	No	No	Yes	Yes		No
0884844	2013	1	16.5749	Male	White	43	RS	431410	South	Urban	No	No	Yes	No	No	No	No	No	No	No	No
0982985	2011	1	66.3436	Female	White	42	SC	420860	South	Urban	Yes	No	Yes	No	Yes	No	Yes	Yes	Yes	Yes	No
4990335	2008	1	24.3066	Male	White	35	SP	352310	Southeast	Urban	No	No	No	No	Yes	No	No	Yes	No	No	No
1990440	2001	1	16.7255	Female		35	SP	350410	Southeast	Urban	Yes	No	No	Yes	No	No	No
2474228	2011	1	46.5873	Female	White	41	PR	410690	South	Urban	Yes	No	No	No	Yes	No	No	No	No	No	No
1343523	2000	1	20.104	Male		35	SP	354850	Southeast	Urban	Yes
2442125	2002	1	41.1088	Male	Black	35	SP	350410	Southeast		Yes	No	Yes	No	No	No	No		No
2440455	2002	1	21.0623	Male		35	SP	350950	Southeast	Urban	Yes
2899344	2015	1	52.011	Male	White	42	SC	421870	South	Urban	No	No	Yes	No	No	No	No	No	No	No	No
0871923	2003	1	17.9767	Male	Mixed	41	PR	410040	South	Urban	No	No	Yes	No	No	No	No		No
1016146	2002	1	49.9357	Male		33	RJ	330490	Southeast	Urban	Yes
0870133	2005	1	43.833	Male	White	43	RS	431810	South	Urban	No	No	No	No	No	No	Yes		No
9116774	2013	1	42.4367	Male	White	35	SP	350410	Southeast	Urban	No	No	No	Yes	No	No	Yes	Yes	No	No	No
2392864	2011	1	39.4086	Male	Mixed	41	PR	412760	South	Rural	Yes	No	Yes	Yes	No	No	No	Yes	No	No	Yes
1595203	2006	1	5.99042	Male	Mixed	41	PR	410580	South	Urban	Yes	Yes	No	No	No	No	No		No
1015305	2003	1	20.8405	Male		35	SP	351630	Southeast	Urban	Yes
0025063	2007	1	1.30322	Male	Mixed	21	MA	210930	Northeast	Rural
0009025	2006	1	13.6619	Male	Mixed	12	AC	120040	North	Urban	Yes	No	Yes	No	Yes	Yes	No		Yes
0211076	2003	1	21.0404	Male	White	43	RS	431870	South	Urban	Yes	No	Yes	Yes	Yes	No	No		Yes
0052248	2003	1	37.4346	Male	White	43	RS	432253	South	Rural
0024485	2007	1	52.8515	Male		29	BA	292740	Northeast	Urban	No	Yes	No	No	Yes	No	No	Yes	No	Yes	No
2034515	2012	1	48.1068	Male	White	42	SC	420543	South	Rural	No	No	Yes	Yes	No	No	Yes	No	No	No	No
0006091	2011	1	25.6126	Female	Mixed	29	BA	292530	Northeast	Urban	No	No	No	No	Yes	No	No	No	No	No	No
0243219	2002	1	41.4784	Male		41	PR	412070	South		Yes	No	Yes	No	No	No	No
2737259	2011	1	59.6331	Male	Mixed	32	ES	320245	Southeast	Urban	Yes	No	No	No	No	No	No	No	No	No	No
0003049	2015	1	49.9055	Female	Black	35	SP	350400	Southeast	Urban	No	No	No	Yes	No	No	No	Yes	No	No	No
3742449	2014	1	54.0315	Male		32	ES	320530	Southeast	Urban	Yes
1486460	2005	1	40.9582	Male	White	41	PR	410690	South	Urban	No	Yes	No	No	No	No	No		No
0282539	2014	1	61.3525	Male	White	35	SP	350570	Southeast	Urban
5202456	2014	1	63.3977	Male	White	41	PR	410690	South	Urban	No	No	No	No	Yes	No	No	Yes	Yes	No	No
0786714	2014	1	53.8563	Male	White	43	RS	430700	South	Urban	No	No	Yes	No	No	No	Yes	No	No	No	Yes
0000052	2001	1	4.1588	Male		42	SC	421740	South	Urban	No	No	No	No	No	No	No
2768926	2013	1	25.9138	Male	Mixed	41	PR	411820	South		Yes	No	Yes	Yes	No	No	No	Yes	Yes	Yes	No
9319875	2013	1	33.9986	Male	White	35	SP	352590	Southeast	Urban	Yes	No	Yes	No	No	No	No	No	No	No	No
7317251	2011	1	59.1431	Male	White	35	SP	351300	Southeast	Urban	No	Yes	No	No	No	No	No	No	No	No	No
1016162	2002	1	45.2512	Female		33	RJ	330455	Southeast	Urban
0372200	2010	1		Male	White	43	RS	431730	South	Urban	Yes	No	Yes	Yes	No	No	Yes	Yes	No	Yes	No
0786398	2006	1	38.3984	Female	White	43	RS	431690	South	Urban	No	No	No	No	Yes	No	No		Yes
0000447	2000	1	23.5811	Male		15	PA	150140	North	Urban
1565172	2011	1	20.0438	Male	White	33	RJ	330340	Southeast	Urban	Yes	No	No	No	No	No	No	No	No	No	No
6690312	2011	1	69.0103	Male		35	SP	355030	Southeast	Urban	Yes	No	No	No	No	No	No	No	No	No	No
1209640	2002	1	14.412	Male		35	SP	355030	Southeast	Urban	Yes	Yes	Yes
1438077	2015	1	42.6092	Male	White	31	MG	311800	Southeast	Urban	No	No	Yes	No	No	No	No	No	No	No	No
7532458	2010	1	27.4524	Male	White	31	MG	317010	Southeast	Urban	No	No	Yes	Yes	No	No	No	No	No	No	No
0072236	2002	1	29.1362	Male	White	43	RS	431730	South	Urban	Yes	Yes	Yes	No	No	No	Yes		Yes
9864334	2013	1	75.2854	Female	Asian	33	RJ	330040	Southeast	Urban	Yes	No	No	No	No	No	No	No	No	Yes	No
1324330	2009	1	14.0999	Female	White	42	SC	421660	South	Urban	Yes	No	No	No	No	No	No	Yes	No	No	No
0051286	2011	1	69.9247	Male	Mixed	12	AC	120013	North	Rural	No	No	No	Yes	No	Yes	No	Yes	No	No	No
1101517	2007	1	62.1465	Male	Mixed	31	MG	313720	Southeast	Urban	No	No	Yes	No	No	No	No		Yes
0088537	2010	1	50.0205	Male		29	BA	292740	Northeast	Urban	No	No	No					Yes	Yes
0616652	2011	1	48.2108	Male	White	53	DF	530010	Central	Rural	Yes	No	Yes	Yes	No	No	Yes	Yes	Yes	No	No
0145157	2009	1	23.1896	Male	White	43	RS	431365	South	Urban	Yes	No	Yes	Yes	Yes	Yes	Yes	Yes	No	No	No
3371341	2015	1	42.6393	Male	White	41	PR	411915	South	Urban	Yes	No	No	Yes	No	No	No	Yes	No	Yes	No
3399591	2005	1	33.399	Female	White	35	SP	350570	Southeast	Urban	Yes	Yes	Yes	No	No	No	No
0378656	2012	1	38.2752	Male	Mixed	29	BA	292740	Northeast	Urban	Yes	No	No	No	Yes	No	No	No	Yes	Yes	No
2455458	2011	1	39.6687	Male		41	PR	410580	South	Urban	Yes	No	No	No	No	No	No	No	No	No	No
1654053	2007	1	28.7639	Male	White	41	PR	411370	South	Urban			Yes					Yes
2446476	2013	1	16.6352	Male	White	42	SC	420120	South	Rural	No	No	No	Yes	No	No	Yes	Yes	No	No	No
5611772	2010	1	26.6749	Male	White	35	SP	350250	Southeast	Urban	Yes	No	No	No	No	No	No	No	No	No	No
0398894	2014	1	67.3977	Male	White	35	SP	350950	Southeast	Urban	No	No	Yes	Yes	Yes	No	No	Yes	Yes	Yes	No
0093301	2002	1	46.5708	Male	White	43	RS	432195	South	Rural	No	No	Yes	Yes	No	No	Yes		No
6791939	2011	1	41.3963	Female	White	35	SP	351060	Southeast	Urban
6390955	2003	1	28.9966	Male	Mixed	31	MG	310620	Southeast	Urban	Yes		Yes		Yes
5034688	2009	1	20.2245	Male	White	41	PR	410690	South	Urban	Yes	No	No	No	No	No	No	No	Yes	No	Yes
2202602	2004	1	33.9904	Male	White	32	ES	320520	Southeast	Urban	Yes	Yes	No	No	No	No	No		No
0920229	2009	1	22.6667	Male	White	41	PR	412635	South	Rural	Yes	No	Yes	Yes	Yes	No	Yes	Yes	No	Yes	Yes
0871873	2008	1	25.9329	Male	White	42	SC	420230	South	Urban	Yes	Yes	No	No	Yes	Yes	No	Yes	Yes	Yes	No
5040479	2007	1	40.7201	Male		35	SP	355030	Southeast	Urban	Yes	No	No	No	No	No	No	No	No	No	No
0081271	2008	1	46.6886	Male	White	43	RS	431730	South	Rural	Yes	No	Yes	Yes	No	No	Yes	Yes	Yes	Yes	No
1016155	2002	1	44.1533	Male		33	RJ	330455	Southeast	Urban	Yes
1643030	2010	1	33.3936	Male	White	42	SC	421800	South	Rural	No	No	No	No	No	No	No	No	No	No	No
5486676	2010	1	23.499	Male	Mixed	35	SP	355030	Southeast	Urban	Yes	No	Yes	No	No	No	No	No	No	Yes	No
9763365	2004	1	43.0773	Male	White	31	MG	310620	Southeast	Urban	Yes	No	No	Yes	No	No	No		No
1314428	2006	1	16.9719	Male	White	41	PR	411140	South	Rural	No	No	No	Yes	No	No	Yes		Yes
2406486	2014	1	42.5106	Male	White	42	SC	420515	South	Rural	No	No	Yes	No	No	No	No	No	No	No	No
6870379	2011	1	19.2088	Male	White	35	SP	351130	Southeast	Urban	No	No	No	No	No	No	Yes	No	No	No	No
6693844	2011	1	47.1129	Male	White	35	SP	354780	Southeast	Urban		Yes						Yes
1101304	2000	1	19.0828	Male		35	SP	355030	Southeast	Urban	Yes	No	No	No	No	No	No
6236526	2009	1	22.2533	Male	White	35	SP	350115	Southeast	Rural	Yes	No	No	No	No	No	No	No	No	No	No
1203136	2005	1	15.8084	Male		31	MG	311860	Southeast	Urban	Yes		Yes
5575194	2010	1	50.0808	Male	White	35	SP	351220	Southeast	Urban	Yes	No	Yes	Yes	No	No	No	Yes	Yes	No	No
6000061	2014	1	10.7242	Male	Mixed	16	AP	160060	North	Urban	Yes	Yes	Yes				No	Yes	Yes		No
0073715	2008	1	47.4661	Male	White	15	PA	150220	North	Urban	Yes	No	No	No	Yes	No	No	Yes	No	No	No
5551640	2010	1	44.5421	Male	White	35	SP	351240	Southeast	Urban	Yes	No	Yes	No	Yes	Yes	No	Yes	Yes	Yes	No
2854169	2013	1	15.7344	Male	White	41	PR	412200	South	Rural	Yes	No	Yes	Yes	No	No	Yes	No	No	Yes	Yes
2971730	2015	1	8.3258	Male	White	42	SC	421630	South	Urban	No	Yes	Yes	No	No	No	No	No	No	No	No
1029346	2000	1	62.2231	Male		35	SP	351300	Southeast	Urban	Yes	Yes	No	No	No	No	No
3632736	2005	1	20.3504	Male	White	35	SP	355030	Southeast	Urban	No	No	No	No	No	No	No		No
1980079	2014	1	66.2505	Male	White	17	TO	170210	North	Urban	No	No	Yes	Yes	No	Yes	No	Yes	No	No	No
1002262	2001	1	23.7043	Male		35	SP	351880	Southeast	Urban	Yes
3136700	2014	1	33.8809	Male		32	ES	320130	Southeast	Urban	Yes							Yes
0156741	2006	1	12.8816	Male		15	PA	150140	North	Urban
2380412	2007	1	52.3176	Male	White	32	ES	320040	Southeast	Rural	Yes		Yes	Yes	Yes		Yes	No	No
0020404	2002	1	41.744	Female		33	RJ	330455	Southeast	Urban
0050294	2001	1	44.1232	Male		42	SC	420590	South	Urban	Yes	Yes
5876351	2008	1	15.2745	Male	Mixed	35	SP	351570	Southeast	Urban	Yes							Yes
2672952	2010	1	49.306	Male		33	RJ	330455	Southeast	Urban
0000209	2000	1	44.8871	Female		33	RJ	330630	Southeast	Urban	Yes
1011310	2000	1	45.3169	Male		35	SP	351300	Southeast	Urban			Yes
6000007	2011	1	6.75154	Male	White	16	AP	160060	North	Urban	Yes	No	No	No	Yes	No	No	Yes	No	No	No
0015542	2001	1	38.5654	Female		26	PE	261160	Northeast	Urban	Yes	Yes			Yes
1619477	2009	1	22.7159	Male	White	42	SC	420820	South	Rural	Yes	No	No	No	No	No	No	No	No	No	No
0608519	2013	1	20.4271	Male	Black	43	RS	431490	South	Urban	No	Yes	No	No	No	No	No	Yes	Yes	No	No
0785585	2006	1	29.1307	Male	White	43	RS	430010	South	Rural	No	No	Yes	Yes	No	No	Yes		No
3723597	2010	1	43.0198	Male	Black	35	SP	350925	Southeast	Urban
2081874	2003	1	9.9384	Male	White	32	ES	320517	Southeast	Urban
2700030	2010	1	23.9042	Female	Mixed	32	ES	320130	Southeast	Urban	No	No	No	No	No	No	No	No	No	No	No
0469148	2015	1	12.6133	Male	White	35	SP	354850	Southeast	Urban	Yes	No	No	No	No	No	No	No	No	No	No
5493530	2011	1	12.4682	Male	Mixed	35	SP	351350	Southeast	Urban					Yes
1548410	2006	1	27.0719	Male	White	41	PR	412550	South	Urban	No	Yes	Yes	No	No	No	No		No
2841030	2012	1	67.0308	Male	Mixed	32	ES	320510	Southeast	Urban	Yes	No	No	No	No	No	No	No	No	No	No
2225347	2010	1	24.6434	Male	Mixed	33	RJ	330045	Southeast	Urban	Yes	No	No	No	No	No	No	Yes	No	No	No
3033096	2012	1	13.4237	Male	Mixed	16	AP	160030	North	Urban	No	No	No	No	No	No	No	Yes	No	No	No
0074605	2009	1	38.5736	Male	Mixed	12	AC	120050	North	Urban	Yes	No	Yes	Yes	No	No	No	Yes	No	No	No
9358810	2013	1	39.9343	Male	White	35	SP	351060	Southeast	Urban	Yes
0499616	2008	1	33.8672	Male	White	33	RJ	330390	Southeast	Urban	No	Yes	No	No	No	No	No	No	No	No	No
6599415	2013	1	81.5633	Male	Mixed	33	RJ	330260	Southeast	Urban	Yes	Yes	Yes					Yes	Yes	No
7076226	2011	1	27.4442	Male	White	35	SP	351350	Southeast	Urban			Yes		Yes			Yes
2192726	2010	1	43.0226	Male		41	PR	410690	South	Urban	Yes	No	No	No	No	No	No	No	No	No	No
0133946	2014	1	30.653	Female	Mixed	27	AL	270210	Northeast	Urban	No	No	Yes	No	Yes	No	No	Yes	No	No	No
5553734	2010	1	34.256	Male	White	35	SP	351880	Southeast	Urban	Yes	No	No	No	No	No	No	No	No	No	No
1259813	2006	1	11.9836	Male		33	RJ	330490	Southeast	Urban	No	No	Yes	No	No	No	No		No
4031627	2015	1	46.3463	Male	White	31	MG	317070	Southeast	Urban	No	No	Yes	No	No	No	No	Yes	No	Yes	Yes
0063423	2001	1	27.5565	Female		32	ES	320530	Southeast	Urban
0629111	2014	1	18.2971	Female	Mixed	52	GO	520025	Central	Urban	Yes	No	No	No	Yes	No	No	Yes	Yes		No
1134697	2011	1	45.3251	Male	White	42	SC	421050	South	Rural	Yes	No	Yes	Yes	Yes	No	No	Yes	No	No	No
0758425	2010	1	52.5859	Female		28	SE	280070	Northeast	Urban
0723630	2001	1	11.9452	Male		41	PR	410690	South	Urban	No	No	Yes	No	No		Yes
5536043	2010	1	14.6858	Male	White	35	SP	352590	Southeast	Urban	Yes		Yes	Yes	Yes	Yes	Yes	Yes		Yes
2925568	2011	1	39.8631	Male	Black	33	RJ	330455	Southeast	Urban	No	No	No	No	Yes	No	No	Yes	No	Yes	No
0000112	2000	1	21.9685	Female		33	RJ	330630	Southeast	Urban	Yes	No	No	No	No	No	No
1439355	2011	1	46.9514	Male	White	42	SC	421860	South	Urban	Yes	No	No	No	No	No	No	Yes	No	No	Yes
0894518	2015	1	53.5688	Male	White	43	RS	431730	South	Rural	Yes	No	Yes	No	Yes	Yes	Yes	No	No	Yes	No
9523389	2014	1	54.9541	Male	Black	35	SP	352340	Southeast		No	No	No	Yes	Yes	No	Yes	Yes		Yes	No
0149885	2001	1	11.5921	Male		43	RS	432253	South	Rural	Yes	No	Yes	Yes	No	No	Yes
1548255	2011	1	28.2245	Male	White	42	SC	420890	South	Urban	Yes	No	No	No	No	No	No	Yes	Yes	No	No
3399788	2005	1	18.0342	Male	Mixed	35	SP	351380	Southeast	Urban	No	Yes	No	No	No	Yes	No		No
0000087	2000	1	14.4723	Male		33	RJ	330630	Southeast	Urban	Yes
6000213	2011	1	19.5072	Male	Mixed	16	AP	160060	North	Urban	No	No	No	Yes	Yes	No	No	Yes	Yes	No	No
0000100	2000	1	27.7974	Female		33	RJ	330630	Southeast	Urban	Yes	No	No	No	No	No	No
5239449	2015	1	48.5749	Male	Mixed	41	PR	410690	South	Urban	No	No	No	Yes	Yes	No	No	Yes	Yes	No	No
3143182	2014	1	44.4873	Female	Mixed	32	ES	320320	Southeast	Rural	Yes	No	Yes	No	No	No	Yes	No	No	No	No
6997162	2011	1	42.3874	Male	White	35	SP	350760	Southeast	Urban	No	No	Yes	No	No	No	No	No	No	Yes	No
0308560	2003	1	40.8323	Male	White	43	RS	430060	South	Urban	No	No	Yes	No	No	No	No		Yes
0768181	2002	1	11.8029	Male		41	PR	410690	South	Urban	No	No	No	No	No	No	No
0000114	2000	1	48.731	Male		33	RJ	330630	Southeast	Urban	Yes
1243690	2000	1	34.5188	Female		35	SP	351380	Southeast	Urban	No	No	No	No	No	No	No
0142804	2003	1	35.8083	Male	Mixed	42	SC	421580	South	Urban	Yes	No	No	No	No	Yes	No		No
0770614	2013	1	29.6181	Female	Black	43	RS	430820	South	Rural	No	No	No	Yes	Yes	Yes	No	Yes	Yes	Yes	No
0000107	2000	1	39.2307	Male		33	RJ	330040	Southeast	Urban	Yes	No	No	No	No	No	No
0631851	2011	1	83.373	Male	Black	33	RJ	330630	Southeast	Urban	Yes	No	No	No	Yes	No	No	No	No	No	No
0787612	2002	1	24.731	Male		41	PR	410690	South	Urban	Yes	No	No	No	No	No	No
0231896	2013	1		Female	Mixed	12	AC	120040	North	Urban	No	Yes	No	No	Yes	Yes	No	Yes	Yes	No	Yes
1683644	2014	1	20.1424	Male	White	42	SC	420430	South	Rural	No	No	No	Yes	Yes	No	No	Yes	Yes	No	Yes
3384208	2005	1	16.3806	Male		35	SP	351380	Southeast	Urban	Yes	No	No	Yes	Yes	No	No
0000449	2000	1	15.3073	Male		15	PA	150140	North	Urban
3200529	2014	1	8.18617	Male	Mixed	32	ES	320150	Southeast	Urban	Yes	No	No	No	Yes	No	No	Yes	Yes	Yes	No
1818401	2001	1	43.2197	Male		35	SP	350610	Southeast	Urban	No	No	No	Yes	No	No	Yes
5164885	2013	1	37.6345	Female	White	41	PR	410690	South	Urban	No	No	No	No	Yes	No	No	Yes	No	Yes	No
0122708	2003	1	19.3949	Male	White	42	SC	420200	South	Urban	No	No	Yes	No	No	No	No		Yes
5798425	2011	1	29.0021	Male	Mixed	35	SP	351380	Southeast	Urban	Yes				Yes				Yes
9876264	2014	1	32.3833	Male		33	RJ	330630	Southeast	Urban
0205542	2009	1	21.1472	Male	White	43	RS	431340	South	Urban	Yes			Yes
3071238	2011	1	25.7851	Female	White	32	ES	320300	Southeast	Urban	Yes	Yes	Yes	Yes	Yes	No	No	Yes	Yes	No	No
3399564	2005	1	23.5373	Male	Black	35	SP	351500	Southeast		Yes	No	No	No	No	No	No		No
1329867	2000	1	46.9377	Male		35	SP	351500	Southeast	Urban	Yes	Yes	Yes		Yes
0155808	2006	1	67.729	Female	Black	15	PA	150140	North	Urban	No	No	No	Yes	Yes	No	No		No
3457330	2005	1	16.6762	Male	Mixed	35	SP	354340	Southeast	Urban	Yes	No	No	No	No	No	No		No
1011350	2000	1	46.9185	Male		35	SP	351500	Southeast	Urban
0000036	2000	1	50.4695	Male		33	RJ	330630	Southeast	Urban	Yes	No	No	No	No	No	No
1789695	2007	1	23.6359	Male	Mixed	41	PR	410690	South	Urban	No	No	Yes	No	No	No	No	No	No	No	No
3032008	2010	1	24.9802	Male	Mixed	16	AP	160030	North	Urban	No	No	No	No	No	No	No	Yes	Yes	No	No
0007318	2001	1	34.8172	Male		42	SC	421720	South	Urban			Yes
1259816	2006	1	19.6988	Male		33	RJ	330490	Southeast	Urban	Yes	No	No	No	No	No	No		No
2202656	2004	1	22.538	Female	Mixed	32	ES	320520	Southeast	Urban	Yes								Yes
2879221	2014	1	25.3388	Male	Black	32	ES	320495	Southeast	Urban	Yes	No	Yes	No	No	No	No	No	No	No	No
0194591	2009	1	29.3224	Male		15	PA	150080	North	Urban
5447997	2010	1	19.7016	Male	White	35	SP	351500	Southeast	Urban	Yes	No	No	No	No	No	No	No	No	No	No
8866486	2013	1	28.6352	Male	Black	35	SP	355030	Southeast	Urban	Yes	No	Yes	No	No	No	No	Yes	No	No	No
0001471	2000	1	24.4381	Female		16	AP	160030	North	Urban	No	No	No	No	No	No	No
2702679	2011	1	48.1643	Male	White	32	ES	320010	Southeast	Urban	Yes	No	No	No	No	No	No	No	No	No	No
1413519	2011	1	68.3614	Male		42	SC	420290	South	Urban	No	No	No	No	No	No	No		No	No	No
0214795	2009	1	35.9781	Male		43	RS	432300	South	Rural	Yes	No	Yes	Yes	Yes	No	Yes	Yes	Yes	No	No
5886777	2008	1	56.9281	Female	White	35	SP	351510	Southeast	Urban	Yes	No	No	No	No	No	No	No	No	No	No
2207557	2004	1	50.7707	Male	Mixed	32	ES	320510	Southeast	Urban	No	No	No	No	No	No	No		No
0370562	2010	1	47.0664	Female	White	43	RS	431215	South	Rural	No	No	No	Yes	No	No	Yes	Yes	Yes	Yes	Yes
7510494	2013	1	23.9562	Male	White	35	SP	354300	Southeast	Urban	No	No	Yes	No	No	Yes	No	No	No	No	No
0000117	2000	1	52.9008	Male		33	RJ	330630	Southeast	Urban	Yes
9806661	2015	1	52.4408	Male	Mixed	35	SP	355030	Southeast	Urban	Yes	No	No	No	No	No	No	No	No	No	No
2743295	2003	1	20.449	Male		35	SP	355030	Southeast	Urban	Yes	Yes	Yes		Yes		No
5090621	2007	1	42.2587	Female	White	35	SP	351570	Southeast	Urban	No	No	No	No	No	No			No
2138373	2010	1	45.0404	Male	White	41	PR	411420	South	Urban	No	No	Yes	No	No	No	No	No	Yes	No	No
0004545	2001	1	48.9227	Female		33	RJ	330510	Southeast
6066840	2009	1	16.5394	Male	Black	35	SP	351880	Southeast	Urban	No	No	No	No	No	No	No	Yes	Yes	No	No
0008953	2004	1	35.4333	Male		29	BA	292740	Northeast	Urban		Yes
0439732	2006	1		Female	White	33	RJ	330100	Southeast	Urban	No	No	Yes	No	No	No	No		Yes
1628824	2011	1	36.9391	Female	White	33	RJ	330580	Southeast	Urban	Yes	No	Yes	No	Yes	No	No	No	No	No	No
1758366	2015	1	57.807	Male	White	42	SC	420290	South	Urban	No	No	Yes	No	No	No	No	No	No	No	No
1499625	2006	1	13.4648	Male	White	41	PR	412780	South		Yes	No	Yes	No	No	No	No		No
5756963	2011	1	27.6851	Female	Mixed	35	SP	351570	Southeast		No	No	No	No	No	No	No	Yes	No	No	No
3091611	2011	1	34.5927	Male	White	32	ES	320310	Southeast	Rural	Yes	Yes	Yes	Yes	Yes	No	No	Yes	Yes	No	No
0372012	2003	1	17.1581	Male	Mixed	33	RJ	330510	Southeast	Urban	Yes	No	No	No	No	No	No		No
3273614	2004	1	41.8645	Male	Mixed	35	SP	355170	Southeast	Urban	No	No	No	No	No	Yes	No		No
2387327	2015	1	16.115	Female	White	42	SC	420540	South	Urban	Yes	No	No	No	No	No	No			No	No
2512388	2002	1	29.4976	Female		35	SP	354850	Southeast	Urban	Yes	No	No	No	No	No	No
2023872	2008	1	31.9316	Male	White	41	PR	410140	South	Rural	No	No	Yes	No	No	No	No	No	No	No	No
1316868	2000	1		Male		35	SP	355250	Southeast	Urban	No	No	No	No	No	No	No
7644721	2013	1	14.2368	Female		35	SP	351620	Southeast	Urban	No	No	Yes	No	No	No	No	No	No	No	No
3523970	2005	1	33.6153	Female		35	SP	354340	Southeast	Urban	Yes	No	No	No	No	No	No		No
0643226	2009	1	21.2594	Male	White	33	RJ	330220	Southeast	Urban	Yes	No	No	No	No	No	No	No	No	No	No
0000089	2000	1	41.1417	Male		33	RJ	330040	Southeast	Urban	Yes	No	No	No	No	No	No
2204561	2002	1	14.1821	Male	Mixed	35	SP	351620	Southeast	Rural	Yes	No	Yes	Yes	Yes	No	Yes		No
1992937	2001	1	18.4038	Male		35	SP	352470	Southeast	Urban			Yes
2724789	2012	1	25.3498	Female	White	32	ES	320510	Southeast	Urban	Yes	No	Yes	No	Yes	No	No	No	No	No	No
3092997	2011	1	60.2327	Male	Mixed	32	ES	320270	Southeast	Rural	No	No	No	No	No	No	No	No	No	No	No
0232542	2013	1	29.7248	Female	Mixed	12	AC	120040	North	Urban	No	No	No	Yes	Yes	No	No	Yes	Yes	Yes	No
1628480	2011	1	38.1164	Male		33	RJ	330580	Southeast	Urban	Yes		Yes	Yes				Yes
7811513	2012	1	32.2081	Female	White	35	SP	352690	Southeast	Urban	Yes	No	No	No	No	No	No	No	No	No	No
1628826	2011	1	46.486	Male	White	33	RJ	330580	Southeast	Rural	Yes	Yes	Yes	Yes	Yes	No	No	Yes	No	Yes	No
1108738	2000	1	48.1971	Female		35	SP	355030	Southeast		Yes	Yes	Yes	Yes	Yes
3066267	2015	1	20.8515	Male	Mixed	31	MG	310900	Southeast	Rural	No	No	Yes	No	No	No	No	Yes	No	No	No
0037553	2015	1	20.1697	Female	Mixed	12	AC	120080	North	Urban	No	No	Yes	Yes	Yes	Yes	No	Yes	No	Yes	No
6703840	2011	1	18.0698	Male	White	35	SP	353810	Southeast	Urban	No	No	Yes	No	No	No	Yes	No	No	No	Yes
1392938	2007	1	47.0062	Male	White	41	PR	410310	South	Urban	No	No	No	No	No	No	Yes	No	No	No	No
1340197	2000	1	34.1985	Male		35	SP	354850	Southeast	Urban
0254758	2014	1	33.0842	Male	Mixed	12	AC	120040	North	Rural	No	No	Yes	Yes	No	No	Yes	Yes	Yes	No	Yes
2588930	2014	1	35.3922	Male	White	42	SC	420540	South	Urban	No	No	Yes	Yes	No	No	Yes	No	No	No	No
9850642	2013	1	13.1691	Female		31	MG	311860	Southeast	Urban	No	No	Yes	No	No	No	No		No	No	No
3798133	2007	1	26.8036	Male	Mixed	35	SP	351630	Southeast	Urban	Yes	Yes	No	No	Yes	No	No	Yes	Yes	No	No
2551787	2009	1	49.8316	Male	White	32	ES	320220	Southeast	Urban	Yes	No	No	No	No	No	No	No	No	No	No
3783001	2005	1	35.8658	Male		35	SP	351907	Southeast	Urban
3117095	2005	1	42.7488	Male	White	35	SP	351640	Southeast	Urban
5090531	2007	1	33.848	Male	White	35	SP	355030	Southeast	Urban	No	No	Yes	No	No				No
0223119	2001	1	20.616	Male		43	RS	430460	South	Urban	Yes	No	No	Yes	No	No	No
6215651	2008	1	26.6448	Male	Mixed	35	SP	353060	Southeast	Urban	No	Yes	No	No	No	No	No	Yes	No	No	No
0274394	2012	1	54.36	Female	Black	33	RJ	330350	Southeast	Urban	Yes	No	Yes	No	No	No	No	Yes	Yes	No	No
0017934	2002	1	24.2437	Male	Mixed	33	RJ	330490	Southeast	Urban
2547549	2002	1	57.7084	Male	Mixed	35	SP	351750	Southeast	Urban	No	No	No	No	No	No	No
0710372	2009	1	24.8487	Male	White	42	SC	420890	South	Urban	Yes	No	No	No	No	No	No	No	No	No	No
0585065	2008	1	17.2841	Female	Black	42	SC	421820	South	Urban	No	No	No	No	No	No	No	Yes	Yes	Yes	No
1629108	2011	1	20.1971	Male	Black	33	RJ	330580	Southeast	Urban						Yes
1628820	2011	1		Male		33	RJ	330580	Southeast	Urban	Yes		Yes	Yes				Yes
1876180	2001	1	65.5442	Female		35	SP	355100	Southeast	Urban	Yes	Yes	Yes	Yes	Yes	No	No
1729883	2000	1	36.5202	Male		35	SP	351840	Southeast	Urban	Yes	No	No	No	No	No	No
9390845	2013	1	58.423	Male	Mixed	35	SP	355030	Southeast	Urban	Yes	No	No	No	No	No	No	No	No	No	No
0424981	2010	1	23.7947	Female	Mixed	26	PE	260345	Northeast	Urban	Yes	No	No	No	Yes	No	No	Yes	Yes	Yes	No
1161088	2015	1	38.1711	Male	Mixed	43	RS	431410	South	Urban	No	No	Yes	Yes	No	No	No	Yes	No	Yes	Yes
9136582	2000	1	47.5838	Male		43	RS	431730	South	Rural	Yes	Yes	Yes	Yes	Yes	No	Yes
1629321	2011	1		Male		33	RJ	330580	Southeast	Rural	Yes									Yes
5168012	2008	1	35.948	Male	Mixed	35	SP	351350	Southeast	Urban	No	No	No	No	No	No	No	Yes	Yes	No	No
0023635	2006	1	38.0726	Male	Mixed	15	PA	150140	North	Urban
0000805	2000	1	30.0151	Male		16	AP	160030	North	Urban	Yes	No	No	Yes	Yes	No	No
3995214	2007	1	33.3936	Female	White	35	SP	351880	Southeast	Urban	No	No	Yes	No	No	No	No	No	No	No	No
0640493	2007	1	48.1205	Male	White	43	RS	431340	South	Urban	No	No	Yes	Yes	No	No	Yes	No	No
1627685	2011	1	8.79671	Female	White	33	RJ	330580	Southeast	Rural	Yes
0095445	2003	1	30.7926	Male	White	42	SC	421160	South	Rural	No	No	No	Yes	No	No	Yes		No
9359235	2013	1	15.9507	Male	Black	35	SP	355030	Southeast	Urban	Yes	No	No	No	No	No	No	No	No	No	No
3807370	2007	1	49.2786	Male	Mixed	35	SP	355100	Southeast	Urban	Yes	No	No	No	No	No	No		No
9119440	2001	1		Male		43	RS	431690	South	Urban	No	No	Yes	Yes	No	No	Yes
0106271	2003	1	35.0801	Male		15	PA	150140	North	Urban
3008719	2003	1	42.9815	Female	Mixed	35	SP	351870	Southeast	Urban	Yes	Yes	No	No	Yes	No	No		Yes
1627680	2011	1	12.742	Male	White	33	RJ	330580	Southeast	Urban	Yes				Yes
1629319	2011	1		Male		33	RJ	330580	Southeast	Rural	Yes		Yes
2817928	2004	1	19.2717	Female	Mixed	35	SP	354990	Southeast	Urban	No	No	No	No	No	No	No		No
0090300	2008	1	21.9904	Male	White	43	RS	430060	South	Urban
0101880	2003	1	17.2758	Female		33	RJ	330455	Southeast	Urban	Yes	No	No	No	No	No	No		No
9678377	2009	1	41.7741	Male	White	31	MG	313240	Southeast	Urban	No	No	Yes	No	No	No	No	No	No	No	No
0000069	2000	1	29.3388	Female		33	RJ	330040	Southeast	Urban	Yes	No	No	No	No	No	No
8312001	2012	1	36.5613	Male	Black	35	SP	351870	Southeast		Yes	No	Yes	No	Yes	No	No	Yes	No	Yes	No
0850881	2007	1	50.5927	Male		33	RJ	330210	Southeast	Urban	Yes		Yes		Yes		No				No
1617386	2007	1	46.7515	Female	White	33	RJ	330580	Southeast	Urban	Yes	No	No	Yes	Yes	No	No	Yes	Yes	No	No
0877760	2002	1	44.5777	Male		23	CE	230370	Northeast	Urban
5100471	2011	1	45.8809	Male	White	41	PR	410690	South	Urban	No	No	No	No	No	No	No	Yes	Yes	No	No
0722664	2007	1	50.2943	Female	White	42	SC	420820	South	Urban	No	No	No	No	Yes	No	No	Yes	Yes	No	No
0036503	2001	1	35.0007	Male		42	SC	420900	South		No	No	Yes	Yes	No	No	No
0220102	2001	1	28.9446	Male		43	RS	430600	South	Urban	Yes		Yes
2284391	2009	1	34.5736	Male	Mixed	33	RJ	330575	Southeast	Urban	No	Yes	No	No	No	No	No	No	No	No	No
0030810	2002	1	23.0445	Female	Mixed	33	RJ	330250	Southeast	Urban	Yes
0012804	2004	1		Male	Mixed	13	AM	130260	North	Urban
8482950	2014	1	57.9685	Male	White	35	SP	355030	Southeast	Urban	No	No	No	No	No	No	No	Yes	No	No	No
0357375	2015	1	39.8029	Male	Mixed	12	AC	120040	North	Urban	No	Yes	No	Yes	No	Yes	No	Yes	No	No	No
0250222	2004	1	25.2868	Male	White	43	RS	430010	South	Rural	No	No	Yes	Yes	No	No	Yes		No
9390854	2013	1	40.0657	Male	Mixed	35	SP	355030	Southeast	Urban	No	Yes	No	No	No	No	No	No	No	No	No
1106673	2015	1	15.8522	Male	White	43	RS	431340	South	Urban	Yes	No	Yes	Yes	No	No	No	Yes	Yes	Yes	No
0000025	2003	1	11.5619	Male	Mixed	16	AP	160030	North	Urban	Yes	No	No	Yes	Yes	No	No		Yes
3599930	2011	1	18.0753	Male		35	SP	350410	Southeast	Urban	Yes	No	Yes	No	No	No	No	No	No	No	No
2207937	2010	1	29.7878	Male	Mixed	41	PR	410040	South	Urban	No	No	No	No	Yes	No	No	Yes	No	No	No
0372109	2010	1	21.7851	Male	White	43	RS	431730	South	Urban	Yes	No	Yes	Yes	No	No	Yes	Yes	No	Yes	Yes
2750810	2003	1		Male	White	35	SP	355030	Southeast	Urban	Yes	No	No	Yes	Yes	No	No		Yes
2068345	2012	1	20.3422	Male	White	42	SC	420650	South	Urban	Yes	No	Yes	Yes	No	No	No	No	No	No	No
8312021	2013	1	20.4956	Male	White	35	SP	351870	Southeast	Urban	Yes	Yes	No	No	Yes	No	No	Yes	No	Yes	No
1462449	2006	1		Male	White	41	PR	411370	South	Urban	No	No	Yes	No	No	No	No		No
5465246	2010	1	8.27378	Male	White	35	SP	355030	Southeast	Urban	No	No	No	Yes	No	No	No	Yes	No	No	No
0468267	2003	1	38.8309	Male	White	33	RJ	330390	Southeast	Urban	Yes		No	No	No	No	No		No
1278015	2013	1	68.7666	Male		42	SC	421660	South	Urban	No	No	No	No	No	No	No	No	No	No	No
0803424	2007	1	31.1129	Male	White	43	RS	431580	South	Rural	No	No	Yes	Yes	No	No	Yes	Yes	No	No	Yes
0231719	2013	1	35.3593	Female	Mixed	12	AC	120040	North	Urban	No	No	No	Yes	Yes	Yes	No	Yes	No	Yes	No
5164322	2013	1	29.0513	Female	Black	41	PR	410040	South	Urban	Yes	No	No	No	No	No	No	Yes	Yes	No	No
1358478	2006	1	24.5339	Female	White	41	PR	410690	South	Urban	No	No	No	No	No	No	No		No
0689750	2012	1	28.0794	Male	White	43	RS	430760	South	Urban	Yes	No	No	No	Yes	No	No	Yes	No	Yes	No
6066839	2009	1	27.5017	Female	Mixed	35	SP	351880	Southeast	Urban	Yes	No	No	Yes	No	No	No	No	No	No	No
0250693	2001	1	27.5619	Male		43	RS	431440	South	Urban
2567360	2009	1	24.512	Male	Mixed	32	ES	320130	Southeast	Urban	Yes	Yes	Yes	No	No	No	No	No	No	No	No
3626201	2008	1	18.1574	Male	White	11	RO	110020	North	Urban	Yes	No	Yes	Yes	No	No	No	Yes	No	No	No
1293651	2009	1	34.2122	Male	Mixed	42	SC	420580	South	Urban	Yes	Yes	Yes	Yes	Yes	No	No	Yes	Yes	Yes	No
5319818	2008	1	18.4367	Male	Black	35	SP	351880	Southeast	Urban	No	No	No	No	No	No	No	No	No	Yes	No
0211332	2011	1	60.5777	Male	White	43	RS	431110	South	Urban	Yes
3105024	2011	1	20.6899	Male	White	32	ES	320190	Southeast	Rural	Yes	No	No	Yes	Yes	No	Yes	Yes	Yes	No	Yes
6792642	2014	1	36.9637	Female	Mixed	33	RJ	330490	Southeast
0499882	2011	1	38.3272	Male	Mixed	43	RS	431440	South	Urban	No	No	No	Yes	No	No	No	Yes	Yes	No	No
5487803	2010	1	24.8542	Female	White	35	SP	355030	Southeast	Urban	No	No	No	No	No	No	No	No	No	Yes	No
7456378	2013	1	63.321	Male		35	SP	355700	Southeast	Urban	Yes	No	No	Yes	No	No	No	Yes	No	No	No
0797137	2013	1	23.937	Female	White	43	RS	431490	South	Urban	No	No	No	No	Yes	No	No	Yes	Yes	No	No
9469118	2015	1	37.3607	Male	Mixed	35	SP	355030	Southeast	Urban	Yes	No	No	No	No	No	No	Yes	No	No	No
2318506	2006	1	25.681	Female	Mixed	32	ES	320390	Southeast	Urban	No	No	Yes	No	No	No	No		No
0009371	2001	1		Male		15	PA	150140	North	Urban	Yes
0471567	2010	1	78.538	Male	Mixed	24	RN	241200	Northeast	Urban							Yes
0003994	2006	1	46.6201	Male	Black	12	AC	120040	North		Yes	Yes	No	No	No	No	No		Yes
5883939	2008	1	36.6571	Male	Mixed	35	SP	355100	Southeast	Urban	Yes	No	No	No	Yes	No	No	Yes	Yes	Yes	No
3033337	2007	1	27.3895	Female	Mixed	16	AP	160030	North	Urban	No	No	No	No	No	No	No	Yes	No	No	No
2746801	2014	1	62.1465	Male	White	33	RJ	330510	Southeast	Urban	Yes	Yes	No	No	Yes	Yes	No	Yes	No	Yes	No
8230592	2011	1	15.2882	Male	White	35	SP	355540	Southeast	Urban	Yes	No	Yes	No	No	No	Yes	No	Yes	No	Yes
0353289	2015	1	35.2197	Male	Mixed	12	AC	120040	North	Urban	No	No	No	No	No	No	No	No	No	No	No
5238225	2007	1	40.3203	Male	White	35	SP	355030	Southeast	Urban	Yes	No	No	No	No	No	No	No	No	No	No
2417225	2002	1	35.6605	Male	White	35	SP	350750	Southeast	Urban	Yes	No	Yes	No	No	No	No		Yes
1563912	2011	1		Female		33	RJ	330340	Southeast	Urban	Yes	No	No	No	No	No	No	No	No	No	No
2023284	2008	1	12.4846	Male	White	41	PR	410140	South	Rural	No	No	Yes	Yes	No	No	No	No	No	No	No
0250697	2001	1	32.1232	Male		43	RS	431440	South	Urban
0073929	2012	1	10.0726	Female	Black	21	MA	211130	Northeast	Urban
2517437	2002	1	20.6051	Male	Indigenous	35	SP	352210	Southeast	Rural	Yes	Yes	Yes	No	Yes	No	No		No
0151758	2014	1	25.0486	Male	Mixed	12	AC	120020	North	Urban	No	No	No	No	No	No	No	No	No	No	No
5759097	2011	1	47.3867	Male	White	35	SP	355250	Southeast	Rural	No	No	No	Yes	No	No	No	Yes	Yes	No	No
1319869	2009	1	24.2656	Male	White	42	SC	420910	South	Urban	No	Yes	No	Yes	Yes	No	No	Yes	No	No	No
9420956	2014	1	44.1889	Female	White	35	SP	350950	Southeast	Urban	No	No	No	No	No	No	No	No	No	No	No
1005629	2005	1	57.6674	Male	White	41	PR	410180	South	Urban
6515992	2012	1	25.9494	Female	Mixed	35	SP	351880	Southeast	Urban	No	No	No	No	No	No	No	Yes	No	Yes	No
6738209	2011	1	51.5127	Male		35	SP	355240	Southeast	Urban	Yes	Yes	Yes	Yes	Yes	No		Yes	Yes
3655629	2005	1	37.4976	Male	White	35	SP	355620	Southeast		Yes	No	Yes	Yes	No	No	Yes		No
1143630	2008	1	42.9815	Male	White	42	SC	421290	South	Rural	No	No	Yes	No	Yes	No	Yes	Yes	Yes	No	Yes
9316258	2013	1	21.0924	Male	White	35	SP	354990	Southeast	Urban	No	No	No	Yes	No	No	No	No	No	No	No
0432352	2012	1	64.4682	Male	White	53	DF	530010	Central	Rural	No	No	Yes	Yes	No	No	No	Yes	Yes	No	Yes
0608512	2013	1	57.8782	Male	White	43	RS	431490	South	Urban	No	No	No	No	No	No	No	No	No	No	No
0085354	2003	1	16.8077	Male	White	42	SC	420010	South	Urban	No	No	Yes	No	No	No	No		No
0328872	2010	1	35.1595	Female	White	31	MG	317040	Southeast	Urban	No	No	No	No	Yes	Yes	No	No	No	Yes	No
0643231	2009	1	33.6674	Male	White	33	RJ	330230	Southeast	Urban	Yes	No	No	No	No	No	No	No	No	No	No
6340697	2008	1	43.8275	Male		35	SP	355030	Southeast	Urban
2264940	2012	1	41.5496	Male	White	42	SC	420910	South	Urban	No	No	No	No	Yes	No	No	Yes	Yes	Yes	No
3187101	2014	1	26.152	Male	Mixed	32	ES	320500	Southeast	Urban	Yes	No	No	No	No	No	No	No	No	No	No
2966885	2013	1	39.9589	Female	Mixed	32	ES	320190	Southeast	Rural	No	No	No	No	No	No	No	No	No	No	No
7572475	2013	1	65.9384	Female		35	SP	350950	Southeast	Urban	No	No	No	No	Yes	No	No	Yes	Yes	No	No
0095471	2002	1	79.5619	Female		42	SC	421160	South	Urban	Yes	No	No	No	No	No	Yes		Yes
0813888	2003	1	22.7379	Female	White	41	PR	412550	South	Urban	No	No	No	Yes	No	No	No		Yes
5273613	2007	1	44.6899	Female	White	35	SP	353870	Southeast	Urban	No	No	No	No	No	No	Yes	No	No	No	No
2308447	2006	1	23.2471	Male	White	32	ES	320320	Southeast	Rural	Yes	No	Yes	Yes	No	Yes	Yes		No
0841901	2014	1	14.2888	Male	Mixed	43	RS	431680	South	Urban	No	No	Yes	Yes	No	No	No	No	No	Yes	No
5101492	2011	1	38.1109	Male	Mixed	41	PR	410690	South	Urban	No	No	No	No	Yes	No	No	Yes	Yes	No	No
0468212	2003	1	43.2991	Male	White	33	RJ	330390	Southeast	Urban	Yes	No	No	No	No	No	No		No
6376623	2008	1	57.1554	Male	Mixed	35	SP	351050	Southeast	Urban
3709704	2011	1	29.2786	Female		33	RJ	330455	Southeast	Urban	Yes	No	No	No	No	No	No	No	No	No	No
2468576	2008	1	20.2574	Male	White	32	ES	320300	Southeast	Rural	Yes	No	Yes	Yes	Yes	Yes	Yes	Yes	Yes	No	Yes
0971320	2004	1	13.4757	Male	White	41	PR	410690	South	Urban	Yes	No	Yes	Yes	No	No	No		No
0001134	2000	1	40.5229	Female		16	AP	160030	North	Urban	No	No	No	No	No	No	No
1032144	2015	1	33.4483	Male	White	35	SP	350950	Southeast		Yes	Yes	Yes	Yes	Yes	Yes	Yes	Yes	Yes	Yes	Yes
5486876	2010	1	36.3614	Male	White	35	SP	350390	Southeast	Urban	No	No	No	No	No	No	No	No	No	No	No
0269886	2013	1	33.18	Male	Mixed	15	PA	150140	North	Urban	Yes	Yes		No	Yes	No	No	Yes	Yes		No
0005320	2008	1	23.5318	Male	White	43	RS	430460	South	Urban	Yes	No	No	No	Yes	No	No	Yes	No	No	No
5837875	2008	1	29.9603	Male		35	SP	355070	Southeast		No	Yes	No	No	No	No	No	No	No	No	No
0236345	2008	1	53.1663	Male	Mixed	33	RJ	330350	Southeast	Urban		Yes	Yes							Yes
0165311	2003	1	29.7988	Male	White	43	RS	431407	South	Rural	No	No	No	Yes	No	No	Yes		No
0826813	2009	1	3.96441	Female	White	42	SC	420320	South	Urban	Yes	No	Yes	No	No	No	No	Yes	Yes	No	No
0340962	2007	1	15.7837	Male	White	51	MT	510760	Central	Urban		Yes	Yes
0786375	2002	1	43.3812	Male		41	PR	410690	South	Urban	Yes	Yes	No	No	No	No	No
2798699	2015	1	16.7912	Male	White	42	SC	420910	South	Urban	No	No	Yes	No	No	No	No	Yes	No	No	No
0419499	2004	1	41.5441	Male	White	43	RS	431650	South	Rural	Yes	Yes	Yes	Yes	Yes	No	Yes
3087366	2011	1	24.5503	Male	White	32	ES	320320	Southeast	Urban	Yes	No	Yes	No	No	No	No	No	No	Yes	No
9013744	2014	1	55.614	Male	Mixed	35	SP	351880	Southeast	Urban	Yes	Yes	No	No	Yes	No	No	Yes	No	No	No
0110317	2001	1	9.47023	Female		42	SC	420240	South	Urban	No	No	Yes	No	No	No	No
0004437	2004	1	20.9199	Male	White	42	SC	421690	South	Urban	No	No	Yes	Yes	No	No	Yes		No
0000754	2000	1		Male		15	PA	150140	North	Urban	No	No	No	No	No	No	No
0001227	2000	1	24.3943	Male		33	RJ	330455	Southeast	Urban		Yes			Yes
0916069	2006	1	57.7413	Female	White	43	RS	432180	South	Rural	No	No	No	Yes	No	No	Yes		No
0066401	2009	1	55.8439	Female	White	12	AC	120040	North	Urban	No	Yes	No	Yes	Yes	Yes	Yes	Yes	Yes	No	No
1629376	2009	1	27.5346	Male	White	42	SC	420200	South	Urban	Yes	No	No	No	No	No	No	No	No	No	No
2552511	2009	1	10.2478	Female	Mixed	32	ES	320334	Southeast	Urban	Yes	Yes	Yes	Yes	No	No	No	Yes	Yes	No	No
3762995	2007	1	33.8207	Male		35	SP	351880	Southeast	Urban	Yes	No	No	No	No	No	No		No	No
1566310	2011	1	35.1102	Male		33	RJ	330340	Southeast	Urban	Yes	No	No	No	No	No	No	No	No	No	No
0032999	2005	1	22.6393	Female		15	PA	150140	North	Urban	No	No	No	No	Yes	No	No		No
5726543	2009	1	36.6543	Male	White	35	SP	352640	Southeast	Urban	No	No	No	Yes	Yes	No	No	No	No	No	No
1195554	2008	1	50.694	Male	White	42	SC	421740	South	Rural	Yes	No	Yes	No	No	No	No	Yes	Yes	No	No
2264290	2004	1		Male	Black	32	ES	320520	Southeast	Urban	Yes	No	No	No	No	No	No		No
8615223	2014	1	56.3422	Male		35	SP	354850	Southeast	Urban	No	No	No	No	No	No	No	No	No	No	No
8184510	2012	1	28.7447	Male		35	SP	350950	Southeast	Urban	No	No	Yes	No	Yes	No	No	Yes	No	Yes	No
5623578	2009	1	40.8405	Male	White	35	SP	354990	Southeast	Urban	No	No	No	No	No	No	No	No	No	Yes	No
3005644	2014	1	48.4517	Male	Mixed	41	PR	412390	South	Urban	No	No	No	No	Yes	No	No	Yes	Yes	Yes	No
0468266	2003	1	31.5346	Male		33	RJ	330390	Southeast	Urban	Yes	Yes	No	No	No	No	No		No
0308452	2003	1	23.9316	Male		43	RS	430060	South	Urban	No	No	No	No	No	No	No		No
1902052	2008	1	15.8604	Male	Asian	41	PR	410040	South	Urban	No	No	No	Yes	Yes	Yes	Yes	Yes	Yes	No	No
0074406	2002	1	67.5209	Male		29	BA	292740	Northeast	Urban	Yes	No	No	No	Yes	No	No
9685395	2004	1	50.8364	Male	White	31	MG	317170	Southeast		Yes	Yes	No	No	No	No	No		No
0000187	2000	1	47.0883	Male		33	RJ	330630	Southeast	Urban
1475961	2011	1	14.4531	Male	White	42	SC	420450	South	Urban	Yes	No	No	No	No	No	No	No	No	No	No
7841908	2012	1	45.5962	Female	White	35	SP	351410	Southeast	Urban	Yes	No	No	Yes	Yes	No	No	No	No	Yes	No
9378948	2013	1	20	Male	Black	35	SP	352440	Southeast	Urban	No	No	No	No	Yes	No	No	No	No	No	No
5981899	2012	1	31.154	Male		33	RJ	330510	Southeast	Urban	No	No	Yes	No	No	No	No	No	No	No	No
3366508	2008	1	49.0979	Female		33	RJ	330490	Southeast	Urban
7625058	2013	1		Male	Black	35	SP	352500	Southeast	Urban	Yes				Yes
7388896	2007	1	25.2786	Female	Asian	31	MG	314390	Southeast	Urban	Yes	Yes	Yes	No	Yes	No	No	No	No	No	No
6593552	2012	1	42.0233	Male	Mixed	31	MG	312880	Southeast	Urban	Yes	No	No	Yes	Yes	No	No	No	No	No	No
1981672	2011	1	42.0507	Male	White	42	SC	420320	South	Urban	Yes	No	No	No	No	No	No	No	No	No	No
5664062	2009	1	60.9172	Male	White	35	SP	353850	Southeast	Urban	Yes	No	No	No	No	No	No	No	No	No	No
1470060	2000	1	44.7091	Male		35	SP	354730	Southeast	Urban	Yes	Yes	Yes	Yes	No	No	No
2611200	2003	1	38.59	Male	White	35	SP	351880	Southeast	Urban	Yes	No	No	No	Yes	No	No		Yes
5319193	2008	1	21.2649	Male	Mixed	35	SP	351880	Southeast	Urban	Yes	No	No	No	No	No	No	No	No	No	No
6274604	2008	1	44.9446	Male	White	35	SP	355030	Southeast	Urban	Yes	No	No	No	No	No	No	No	No	No	No
0272200	2004	1	31.9151	Male	Black	33	RJ	330490	Southeast	Urban	Yes	Yes	No	No	Yes	No	No		Yes
5237631	2015	1	38.5708	Male	White	41	PR	410690	South	Urban	Yes	No	Yes	No	No	No	No	No	No	No	No
7899035	2012	1	39.7837	Male	White	35	SP	353870	Southeast	Urban	Yes	No	Yes	Yes	No	No	Yes	No	No	Yes	No
0231434	2013	1	39.9507	Male	Mixed	12	AC	120040	North	Urban	No	No	No	No	No	No	No	No	No	No	No
0643241	2009	1	22.6366	Male	White	33	RJ	330220	Southeast	Urban	Yes	No	No	No	No	No	No	No	No	No	No
1187682	2001	1	32.6105	Male		35	SP	351880	Southeast	Urban	Yes	No	No	No	No	No	No
3091605	2011	1	45.2183	Female	Mixed	32	ES	320310	Southeast	Urban	Yes	Yes	Yes	No	Yes	No	No	Yes	No	Yes	No
5786282	2009	1	33.974	Male	White	35	SP	355030	Southeast	Urban	No	No	No	No	Yes	Yes	Yes	Yes	No	Yes	No
1746537	2011	1	40.2355	Female	White	42	SC	420910	South	Rural	Yes	No	Yes	No	No	No	No	Yes	Yes	No	No
1318678	2005	1	22.026	Male	White	41	PR	410690	South	Urban	No	No	No	No	No	No			No
0659960	2005	1	34.0999	Male	White	42	SC	420910	South	Urban	Yes	No	No	No	No	No	No		No
0620328	2012	1	45.3032	Male	Black	43	RS	431490	South	Urban	Yes	No	No	No	No	No	No	Yes	No	No	No
5040500	2007	1	9.54415	Male		35	SP	355030	Southeast	Urban									Yes
0008092	2000	1	36.8022	Male		33	RJ	330390	Southeast	Urban
2679205	2003	1	37.1198	Male	White	35	SP	351880	Southeast	Urban	Yes	No	Yes	No	No	No	No		No
2073795	2015	1	31.8303	Male	Mixed	52	GO	520485	Central	Urban	No	No	Yes	No	No	No	No	Yes	Yes	No	Yes
2284395	2009	1	51.3566	Male	Mixed	33	RJ	330490	Southeast	Urban
9178651	2014	1	55.603	Male	White	35	SP	351570	Southeast	Urban	Yes								Yes
3262887	2004	1	14.4093	Male	White	35	SP	350950	Southeast	Urban	No	No	No	No	No	No	No		No
2191667	2004	1	22.037	Male	Mixed	32	ES	320130	Southeast	Urban	Yes	Yes	Yes	Yes	Yes	No	No		Yes
0671387	2007	1	60.3915	Male	White	43	RS	432055	South	Rural	No	No	Yes	Yes	No		Yes	No	No
0444940	2004	1	35.8522	Male	White	43	RS	430780	South	Rural	Yes	No	No	Yes	No	No	No		No
3298701	2004	1	40.7064	Female	Mixed	35	SP	351880	Southeast	Urban	Yes	Yes	No	No	Yes	No	No		Yes
4999314	2007	1	25.87	Male	Mixed	35	SP	351880	Southeast	Urban	No	No	No	No	No	No	No	Yes	No	No	No
0875050	2014	1	46.9651	Male	Mixed	43	RS	431730	South	Rural	Yes	No	Yes	No	No	No	Yes	Yes	No	Yes	No
7363416	2011	1	64.7721	Female	Mixed	35	SP	355030	Southeast	Urban	Yes	No	No	No	No	No	No	No	No	No	No
9136594	2000	1	16.1068	Male		43	RS	431730	South	Urban	Yes	Yes	Yes	No	No	No	Yes
5075786	2014	1	44.2136	Male	Mixed	31	MG	315050	Southeast	Rural	No	No	No	Yes	No	Yes	Yes	Yes	No	No	No
5101945	2011	1	38.8857	Male	Black	41	PR	410690	South	Urban	Yes	No	No	No	No	No	No	No	No	No	No
0165914	2003	1	22.1766	Male	White	43	RS	431680	South	Urban	Yes	No	Yes	Yes	No	No	Yes		No
5064523	2010	1	40.7118	Male	White	41	PR	410690	South	Urban	Yes	No	No	No	No	No	No	No	No	No	No
8703808	2013	1	44.6598	Male	Mixed	35	SP	352250	Southeast	Urban	Yes
7263006	2011	1	43.5702	Male		35	SP	350950	Southeast	Urban	Yes	Yes	No	No	Yes	Yes	Yes	Yes	No	Yes	No
5506624	2010	1	35.1102	Male	Mixed	35	SP	351880	Southeast	Urban	No	No	No	No	No	No	No	No	Yes	No	No
2701200	2006	1	43.5044	Male	White	31	MG	313620	Southeast	Urban	No	No	Yes	Yes	No	No	Yes
0912548	2007	1	19.8713	Male	White	42	SC	421820	South	Urban	No	No	Yes	Yes	No	No	No	No	No	No	No
5825716	2010	1	29.5825	Female	Black	35	SP	355030	Southeast	Urban	No	No	No		Yes	No	No	Yes		No	No
5100756	2011	1	39.781	Male	White	41	PR	410690	South		No	No	No	No	Yes	No	No	Yes	No	No	No
0002391	2000	1	22.3518	Male		33	RJ	330490	Southeast	Urban	Yes	Yes	No	No	No	No	No
0531848	2004	1	21.3333	Male	White	42	SC	420910	South	Urban	No	No	Yes	No	No	No	No		No
3752826	2014	1	22.8583	Male		32	ES	320530	Southeast	Urban	No	No	No	Yes	Yes	Yes	No	Yes	No	Yes	No
0883539	2014	1	31.4223	Male	White	43	RS	431340	South	Urban	Yes	Yes	Yes	No	Yes	Yes	No	Yes	No	Yes	Yes
0643884	2014	1	11.8795	Male	White	43	RS	430280	South	Urban	No	No	Yes	No	No	No	Yes	No	No	No	No
1316632	2001	1	43.9562	Male		35	SP	355250	Southeast	Urban	Yes	No	No	No	No	No	No
2351126	2002	1	45.2868	Male	White	35	SP	351880	Southeast	Urban	No	Yes	No	Yes	No	No	No		Yes
0035556	2001	1	20.5941	Male		42	SC	420240	South	Urban	No	Yes	Yes	Yes	No	No	No
5319817	2008	1	57.1034	Male	White	35	SP	351880	Southeast	Urban	No	No	No	No	No	No	Yes	No	Yes	No	No
2195197	2011	1	15.0226	Male	White	41	PR	410040	South	Urban	No	No	Yes	No	No	No	No	Yes	No	No	No
4328222	2012	1	43.9151	Male	Black	31	MG	312200	Southeast	Urban	No	No	No	No	No	No	No	Yes	No	No	No
2484987	2011	1	45.5003	Male	White	41	PR	410580	South	Urban	Yes	No	Yes	No	No	No	No	No	No	No	No
3145013	2014	1	26.8364	Female		32	ES	320530	Southeast	Urban	Yes	No	No	No	Yes	No	No	Yes	No	Yes	No
3706955	2006	1	45.5606	Male	White	35	SP	350050	Southeast	Urban	Yes	Yes	Yes	Yes	No	No	Yes		No
0310517	2014	1	41.1088	Male	Mixed	12	AC	120010	North	Rural	No	No	No	Yes	No	No	No	Yes	No	No	No
0101247	2003	1	6.90486	Male		15	PA	150140	North	Urban	Yes
7191977	2011	1	21.5222	Female	Black	35	SP	355030	Southeast	Urban	Yes	No	No			No	No			No	No
1100028	2015	1	60.616	Female	White	53	DF	530010	Central	Rural	Yes	Yes	Yes	Yes	Yes	Yes	No	Yes	Yes	Yes	Yes
0026282	2002	1		Male		33	RJ	330455	Southeast	Urban
0281107	2014	1	46.4312	Male	Mixed	35	SP	355030	Southeast	Urban	Yes	No	Yes	No	No	No	No	No	No	No	No
0573677	2007	1	36	Female	White	43	RS	431342	South	Rural	Yes	No	No	Yes	No	No	Yes	Yes	Yes	No	Yes
4999317	2007	1	37.5797	Male	Black	35	SP	351880	Southeast	Urban	No	Yes	No	No	No	No	No	No	No	No	No
3916463	2007	1	21.6893	Male		35	SP	351880	Southeast	Urban	No	No	No	No	No	No	No	No	Yes	No	No
6329350	2009	1	25.2704	Male	Mixed	35	SP	352470	Southeast	Urban	Yes	No	Yes	No	Yes	No	No	Yes	Yes	No	No
5001568	2008	1	16.2272	Male	White	41	PR	410690	South	Urban	No	No	No	No	Yes	No	No	No	No	No	No
5585015	2010	1	42.1656	Male	Mixed	35	SP	350860	Southeast	Rural	Yes	No	Yes	Yes	No	No	No	Yes		No	No
1567074	2011	1		Female		33	RJ	330080	Southeast	Urban
1061281	2015	1	52.9884	Male		35	SP	351880	Southeast	Urban
3230405	2005	1	53.8207	Male	Mixed	35	SP	352210	Southeast	Urban	Yes	No	No	No	No	No	No		No
0001299	2002	1	24.7995	Male		33	RJ	330350	Southeast	Urban
0000032	2000	1	51.729	Male		33	RJ	330630	Southeast	Urban	Yes	No	No	No	No	No	No
9035367	2009	1	40.2656	Male	Mixed	31	MG	315210	Southeast	Urban	Yes		Yes		No	No	No	Yes	No		No
5001502	2008	1	31.1622	Female	Mixed	41	PR	410690	South	Urban	Yes	No	Yes	No	No	No	No	No	No	No	No
0643272	2009	1	58.9925	Male		33	RJ	330220	Southeast	Urban	Yes	No	No	No	No	No	No	No	No	No	No
1824889	2013	1	16.6899	Male	White	42	SC	420150	South	Rural	No	No	Yes	No	No	No	No	No	Yes	No	No
6001367	2013	1	46.2779	Male	Mixed	33	RJ	330045	Southeast	Urban	Yes	No	No	No	Yes	No	No	Yes	Yes	No	No
3366004	2008	1	49.6646	Male	White	33	RJ	330330	Southeast	Urban	Yes	No	No	No	No	No	No	Yes	No	No	No
0001102	2000	1		Male		16	AP	160030	North	Urban
0280794	2010	1	25.8891	Male	White	43	RS	432270	South	Rural	No	No	Yes	Yes	No	No	Yes	Yes	No	No	Yes
0923129	2005	1	37.3498	Male	Mixed	43	RS	431730	South	Urban	Yes	Yes	No	No	Yes	No	No		Yes
0000051	2010	1	52.679	Male	White	42	SC	421080	South	Rural	Yes	No	Yes	No	Yes	No	Yes	Yes	Yes	No	No
1007156	2011	1	34.4312	Male		33	RJ	330455	Southeast	Urban	Yes	No	No	No	Yes	No	No	Yes	No	No	No
0016213	2001	1	35.0527	Male		26	PE	261070	Northeast	Urban	Yes			Yes	Yes
2646553	2015	1	58.5572	Male		42	SC	420540	South					Yes				Yes	Yes
0001279	2000	1		Male		16	AP	160040	North
0012720	2008	1	32.5996	Male	White	43	RS	432300	South	Rural	Yes	No	Yes	Yes	No	No	Yes	Yes	No	No	Yes
0469735	2015	1	61.5825	Male	Mixed	13	AM	130250	North	Urban	Yes	No	No	No	No	No	No	Yes	No	No	No
6686091	2011	1	53.0595	Female	White	35	SP	355030	Southeast	Urban	Yes
1422416	2005	1	28.679	Male	White	41	PR	410690	South	Urban	No	No	Yes	No	No	No	No		No
0305513	2014	1	15.3429	Female	Mixed	12	AC	120060	North	Rural	Yes	No	Yes	Yes	No	Yes	Yes	Yes	Yes	Yes	Yes
0001194	2000	1	25.2649	Female		16	AP	160030	North	Urban	No	No	No	No	Yes	No	No
9082071	2013	1	17.9576	Male	White	35	SP	355030	Southeast	Urban	Yes	No	No	No	No	No	No	No	No	No	No
3703941	2006	1	50.809	Male	White	35	SP	350960	Southeast	Urban			No	No	No	No	No
0515217	2011	1	38.6092	Male		33	RJ	330390	Southeast	Urban	Yes	No	No	No	No	No	No	No	No	No	No
7972538	2013	1	32.0411	Male	Black	35	SP	353440	Southeast	Urban
5881744	2008	1	25.9192	Male		35	SP	355100	Southeast	Urban	Yes	No	No	No	No	No	No	No	No	No	No
5688303	2010	1	36.8679	Male	White	35	SP	355030	Southeast	Urban	No	No	No	No	No	No	No	No	No	No	No
0308522	2003	1	38.3491	Male	White	43	RS	430676	South	Urban	No	No	Yes	No	No	No	No		No
6000030	2014	1	5.79329	Female	Mixed	16	AP	160060	North	Urban	No	No	No	No	Yes	No	No	Yes	No	Yes	No
0977066	2004	1	43.8138	Male	Black	41	PR	410690	South	Urban	Yes	Yes	No	No	Yes	No	No		No
7102300	2011	1		Male	White	35	SP	354730	Southeast	Urban	Yes	No	No	No	No	No	No	No	No	No	No
0033044	2006	1	12.0548	Male	Mixed	21	MA	210330	Northeast	Rural	No	No	No	No	No	No	No		No
0659510	2008	1	32.8241	Male	White	43	RS	430420	South	Urban	Yes	No	Yes	No	Yes	No	No	Yes	No	No	No
0015541	2001	1	58.6639	Male		26	PE	260960	Northeast	Urban	Yes
0016006	2002	1	12.6817	Male	White	42	SC	420910	South	Urban	No	No	Yes	No	No	No	No		No
0178436	2003	1	37.8453	Male	White	43	RS	432190	South	Urban	No	No	Yes	No	No	No	No		No
3741396	2006	1	35.5072	Male		35	SP	351880	Southeast	Urban	Yes	No	No	No	No	No	No		No
9036790	2014	1	6.38741	Female	White	35	SP	354980	Southeast	Urban	No	No	No	No	No	No	No	No	No	Yes	No
1736038	2015	1		Male		26	PE	261160	Northeast	Urban
0799647	2009	1	17.6838	Male	White	42	SC	420890	South	Urban	Yes	No	No	No	No	No	No	No	No	No	No
1563850	2011	1	31.5619	Male	White	33	RJ	330340	Southeast	Urban	Yes	No	Yes	Yes	Yes	No	No	Yes	No	Yes	No
5033199	2007	1	54.0479	Male	Mixed	35	SP	355030	Southeast	Urban	No	Yes	No	No	No	No	No	No	No	No	No
1173272	2011	1	38.5435	Male		31	MG	310620	Southeast	Urban	Yes	No	No	No	No	No	No	No	No	No	No
1497952	2007	1	18.6585	Male	White	41	PR	410690	South	Urban	No	No	No	No	No	No	No	No	No	No	No
1768310	2000	1	36.5859	Male		35	SP	355170	Southeast	Rural	Yes	No	Yes	No	No	No	Yes
0006807	2003	1	52.2683	Male		13	AM	130260	North	Urban	Yes	No	No	Yes	No	No	No
3071240	2011	1	27.4689	Male	White	32	ES	320300	Southeast	Urban	Yes	No	Yes	Yes	Yes	No	Yes	Yes	Yes	Yes	Yes
3077907	2011	1	58.987	Male	Black	32	ES	320390	Southeast	Rural	Yes	No	Yes	Yes	No	No	Yes	Yes	No	No	Yes
7965198	2012	1	5.58248	Female	Mixed	35	SP	352100	Southeast	Urban	No	No	No	No	No	No	No	No	No	No	No
3437043	2015	1	17.8261	Male	Mixed	41	PR	410180	South	Urban	No	No	No	No	Yes	No	No	Yes	Yes	No	No
0513696	2005	1	29.0979	Male	White	42	SC	420590	South	Urban	No	No	No	No	No	No	No		No
0239662	2014	1	34.5462	Male		12	AC	120040	North		No	No	No	No	No	No	No	No	No	No	No
6806596	2014	1	34.3546	Male	Mixed	31	MG	314400	Southeast	Urban	Yes	No	No	No	No	No	No	No	No	No	No
6003563	2013	1	22.1027	Male		33	RJ	330350	Southeast	Urban								Yes	Yes
1563822	2011	1	25.8864	Male	White	33	RJ	330340	Southeast	Urban	Yes	No	No	No	No	No	No	No	No	No	No
2236426	2011	1	33.4593	Male	Black	41	PR	411700	South	Urban
0001348	2000	1		Male		15	PA	150140	North	Urban
2244462	2015	1	61.1417	Male	White	42	SC	420190	South	Rural	No	No	Yes	No	No	No	No	Yes	No	No	No
3564804	2013	1	12.6516	Male	White	33	RJ	330455	Southeast	Urban	Yes	No	No	No	No	No	No	No	No	No	No
0234404	2006	1	60.0548	Female		23	CE	231270	Northeast	Urban
0311191	2003	1	31.373	Male	Black	43	RS	431490	South	Urban	No	No	No	No	Yes	No	No		No
0701943	2015	1	49.0732	Male	Mixed	15	PA	150442	North					Yes	Yes			Yes	Yes	Yes
1672053	2010	1	23.0691	Male	White	42	SC	420480	South	Urban	No	No	No	No	No	No	No	No	No	No	No
0780785	2007	1	22.5298	Male	White	43	RS	431020	South	Rural	No	No	Yes	Yes	No	No	Yes	Yes	No	No	Yes
2359942	2005	1	26.3792	Male	Black	33	RJ	330490	Southeast	Urban		Yes
0000033	2000	1	55.3895	Female		33	RJ	330040	Southeast	Urban	Yes	No	No	No	No	No	No
0219226	2003	1	80.0411	Male	Black	43	RS	431690	South	Urban	No	No	No	No	No	No	No		No
7787780	2012	1	49.3771	Male	White	35	SP	352150	Southeast	Urban	No	No	Yes	No	No	No	No	Yes	No	No	No
5875813	2008	1	49.8344	Male	White	35	SP	352220	Southeast		No	No	No	No	No	No	No	No	No	No	No
6396602	2010	1	67.8741	Male	Black	35	SP	352220	Southeast	Urban	Yes	No	No	No	No	No	No	No	No	No	No
0678210	2012	1	49.0787	Male	White	43	RS	431405	South	Urban	Yes	Yes	No	No	Yes	Yes	No	No	No	No	No
2395301	2007	1	17.2649	Male	White	32	ES	320460	Southeast	Rural	No	No	Yes	No	No	No	No	No	No	No	No
1329947	2000	1	21.1417	Male		35	SP	352220	Southeast	Urban		Yes
0010871	2002	1	21.3744	Male		29	BA	291100	Northeast	Urban
0017175	2003	1	26.0972	Male	Mixed	21	MA	211130	Northeast	Urban	No	No	No	No	No	No	No		No
0468365	2015	1	67.7125	Female	Black	13	AM	130260	North	Urban	No	No	No	No	Yes	No	No	Yes	Yes	No	No
9423838	2014	1	63.039	Male	White	35	SP	350950	Southeast	Urban	No	No	No	No	No	No	No	Yes	No	No	No
0165976	2003	1	37.4346	Male	White	43	RS	432253	South	Rural	Yes	Yes	No	Yes	No	No	Yes		No
2032693	2010	1	8.19439	Male	White	41	PR	410580	South	Urban	Yes	No	Yes	No	No	No	No	No	No	No	No
3031020	2009	1	22.4942	Male	Mixed	16	AP	160030	North	Urban	Yes	No	No	No	No	No	No	Yes	Yes	No	No
0101233	2002	1	17.6099	Male		15	PA	150080	North	Urban
3589891	2006	1	34.7023	Male		35	SP	352250	Southeast	Urban	Yes	No	No	No	No	No	No		No
2275808	2008	1		Male		33	RJ	330490	Southeast	Urban	No	No	No	No	Yes	No	No	Yes	No	No	No
0351924	2011	1	15.7399	Male	White	43	RS	431720	South	Urban	No	No	Yes	No	No	No	No	Yes	No	No	No
2343567	2006	1	45.4757	Male		33	RJ	330190	Southeast						Yes				Yes
1061360	2007	1	10.3299	Male	White	41	PR	410645	South	Rural	No	No	Yes	Yes	No	No	No	Yes	No	No	Yes
0173931	2008	1	29.4237	Female	Mixed	15	PA	150140	North	Urban
6077400	2009	1	36.5832	Male	Black	35	SP	354880	Southeast	Urban	Yes	Yes	Yes	No	Yes	Yes	No	No	No	Yes	No
1400063	2015	1	59.8412	Male	Mixed	53	DF	530010	Central	Rural	No	No	No	Yes		No	No	Yes	No	No	Yes
0000581	2000	1	59.603	Male		33	RJ	330350	Southeast	Urban		Yes	Yes	Yes
8661587	2014	1	45.18	Male	Mixed	35	SP	352250	Southeast	Urban	No	Yes	No	No	No	No	No	No	No	No	No
1519871	2011	1	75.4606	Male	White	42	SC	421870	South	Urban	Yes	No	No	No	No	No	Yes	Yes	No	No	No
7626594	2012	1	48.8049	Male	White	35	SP	352250	Southeast	Urban	Yes	No	Yes	No	No	No	No	No	No	No	No
0001680	2001	1		Male		33	RJ	330350	Southeast	Urban	Yes
1064914	2007	1	39.8631	Female	White	42	SC	421420	South	Rural	Yes	No	No	No	No	Yes	Yes	No	No	No	No
1814491	2001	1	33.0459	Female		35	SP	352250	Southeast	Urban	No	No	No	No		No
2588254	2014	1	30.7023	Male	White	42	SC	420890	South	Urban	No	No	Yes	No	No	No	No	Yes	No	No	No
5487898	2010	1	37.5086	Male	White	35	SP	355030	Southeast	Urban	Yes	No	No	No	No	No	No	No	No	No	No
7959394	2012	1	17.2101	Male	White	35	SP	352990	Southeast	Urban	No	No	No	No	No	No	No	Yes	No	No	No
7568716	2013	1	33.076	Male	White	35	SP	355240	Southeast	Urban	No	No	No	No	No	No	No	Yes	No	Yes	No
3357038	2007	1	38.7077	Male	Black	33	RJ	330490	Southeast		No	Yes	No	No	Yes	No	No	No	Yes	No	No
1824917	2013	1	15.4935	Male	White	42	SC	420620	South	Urban	No	No	No	Yes	No	No	No	Yes	Yes	No	Yes
5468613	2010	1	44.6188	Female		35	SP	355030	Southeast	Urban	Yes	No	Yes	No	No	No	No	No	No	Yes	No
0836492	2015	1	62.1328	Male	White	43	RS	432260	South	Urban	Yes	No	Yes	No	No	No	No	Yes	Yes	No	No
4475098	2010	1	15.3265	Male		31	MG	310670	Southeast	Urban	Yes	No	No	No	No	No	No	No	No	No	No
2222933	2005	1	41.1444	Male		33	RJ	330455	Southeast	Urban	Yes	No	No	No	Yes	No	No		No
9409657	2009	1	37.0404	Male		31	MG	310620	Southeast	Urban	Yes	No	No	No	No	No	No	No	No	No	No
2171024	2005	1		Male		33	RJ	330455	Southeast	Urban	No	No	No	No	No	No	No		No
0443106	2007	1	45.3908	Male	White	33	RJ	330500	Southeast	Urban
2305902	2014	1	69.9493	Male	White	42	SC	420270	South	Urban	Yes	No	Yes	No	No	No	No	Yes	No	Yes	No
0000825	2000	1	17.5524	Female		16	AP	160030	North	Urban
9384085	2004	1	46.2012	Male	White	31	MG	317220	Southeast	Rural	Yes	Yes	No	No	Yes	Yes	No		No
3601657	2006	1	8.96099	Female	White	35	SP	351970	Southeast	Rural	No	No	Yes	Yes	No	No	No		No
2319536	2006	1	69.5825	Female	White	32	ES	320080	Southeast	Urban	No	No	No	No	No	No	No		Yes
2193863	2001	1	45.5359	Male		26	PE	260345	Northeast	Urban	Yes	Yes
6958323	2011	1	74.3929	Male	White	35	SP	350410	Southeast	Urban	Yes				Yes
7889195	2012	1	26.9733	Male	White	35	SP	354990	Southeast	Urban	No	No	No	No	No	No	No	No	No	No	No
2203998	2012	1	36.501	Male	White	42	SC	420910	South		Yes	No	Yes	Yes	No	No	Yes	Yes	No	No	No
3826338	2006	1	22.0424	Male		35	SP	350570	Southeast	Urban	Yes	No	No	No	No	No	No		No
1416042	2009	1	21.6564	Male	White	42	SC	420240	South	Urban	Yes	No	No	No	No	No	No	Yes	No	No	No
0167532	2001	1	37.7796	Male		32	ES	320506	Southeast	Rural	No	No	Yes	Yes	No	No	No
9542499	2014	1	46.6393	Male	White	35	SP	351000	Southeast	Rural	Yes	No	Yes	Yes	No	No	No	Yes	Yes	No	No
2271374	2009	1	18.6639	Male		33	RJ	330455	Southeast	Urban	Yes	No	No	No	Yes	No	No	No	No	No	No
1353434	2013	1	71.3128	Female	White	41	PR	410690	South	Urban	No	No	No	No	Yes	No	No	Yes	No	Yes	No
5978762	2012	1	69.4401	Male	Mixed	31	MG	317120	Southeast	Urban
2295128	2010	1	67.5455	Male	White	31	MG	313840	Southeast	Urban	Yes	Yes	No	No	No	No	No	Yes	Yes	No	No
0839760	2006	1	25.191	Male	White	42	SC	421370	South	Rural	No	No	Yes	Yes	No	No	Yes		No
7076898	2011	1	36.898	Male	White	35	SP	354850	Southeast	Urban	Yes	Yes	No	No	No	No	No	No	No	No	No
1283968	2001	1	37.6126	Male		35	SP	352310	Southeast	Urban	No	Yes	Yes	No	No	No	No
0048114	2006	1	37.7796	Male	White	50	MS	500600	Central	Urban	No	No	No	Yes	No	No	Yes		No
5412268	2011	1	34.3272	Male	White	35	SP	352310	Southeast	Urban	Yes	No	No	No	No	No	No	No	No	No	No
7263830	2011	1	38.0315	Female		35	SP	350950	Southeast	Urban	No	No	No	No	Yes	No	No	Yes	Yes	Yes	No
0025086	2014	1	53.4264	Male	Mixed	21	MA	210190	Northeast	Rural	Yes		Yes		Yes					Yes
8206977	2015	1	47.9589	Male	Mixed	35	SP	352310	Southeast	Urban	No	No	No	No	No	No	No	No	No	No	No
1496237	2001	1	57.5661	Male		35	SP	355240	Southeast	Urban	Yes			Yes			Yes
2611264	2003	1	42.1027	Male	Mixed	35	SP	355030	Southeast	Urban	Yes	No	Yes	No	No	Yes	Yes		No
1231470	2013	1	21.5989	Male	White	42	SC	420890	South	Urban	No	No	No	Yes	No	No	Yes	No	No	Yes	No
8703819	2013	1	39.7481	Male	Mixed	35	SP	352250	Southeast	Urban	No	Yes	No	No	No	No	No	No	No	No	No
0204723	2011	1	19.8576	Male	Mixed	29	BA	292740	Northeast	Urban	Yes	Yes	No	Yes	Yes	No	No	Yes	No	Yes	No
1530425	2010	1	17.7221	Male	White	42	SC	420765	South	Rural	No	No	Yes	Yes	No	No	No	Yes	No	No	No
5413005	2011	1	58.5435	Male	Mixed	35	SP	355250	Southeast	Urban	Yes	No	Yes	No	No	Yes		Yes	No	No
0164829	2004	1	27.5373	Male	White	42	SC	420910	South	Rural	Yes	No	Yes	No	No	No	No		No
5867028	2011	1	15.3867	Male	Mixed	35	SP	352310	Southeast	Urban	Yes	No	No	No	Yes	No	No	Yes	Yes	Yes	No
0218615	2000	1	35.781	Male		17	TO	171190	North	Rural	Yes	No	Yes	Yes	Yes	No	Yes
3742455	2014	1	32.1259	Female		32	ES	320530	Southeast	Urban	Yes	No	No	No	No	No	No	No	No	No	No
0058682	2009	1		Female	Mixed	13	AM	130260	North	Urban	No	No	No	No	No	No	No	No	No	No	No
1001030	2000	1	21.6345	Male		35	SP	354880	Southeast	Urban	Yes
7332158	2011	1	19.8686	Male	White	35	SP	355030	Southeast	Urban	Yes	No	Yes	No	Yes	No	No	Yes	No	No	No
2611265	2003	1	16.8323	Male	Mixed	35	SP	351880	Southeast	Urban	No	No	No	No	No	No	No		Yes
5165215	2008	1		Male	Mixed	35	SP	355100	Southeast	Urban	Yes	Yes	No	No	No	No	No	Yes	Yes	Yes	No
2826762	2012	1	57.0897	Female	Mixed	32	ES	320080	Southeast	Urban	No	No	No	Yes	Yes	No	No	Yes	Yes	No	No
2177239	2004	1	29.9055	Male	White	32	ES	320455	Southeast	Rural	Yes	No	Yes	No	No	No	Yes		No
1016135	2002	1	24.8186	Male		33	RJ	330455	Southeast	Urban				Yes	Yes
0013489	2011	1	19.1294	Male	Mixed	27	AL	270430	Northeast	Urban	Yes	No	No	No	No	No	No	Yes	Yes	No	No
0250696	2001	1	36.9582	Male		43	RS	431440	South	Urban	Yes
1278236	2005	1	22.4476	Male	Mixed	31	MG	316870	Southeast	Urban	No	No	Yes	No	No	No	No		Yes
7899356	2012	1	11.7864	Female	White	35	SP	353870	Southeast	Urban	No	No	No	No	No	No	No	Yes	Yes	No	No
0089775	2008	1	8.55852	Male	White	43	RS	431490	South	Urban	Yes		No	Yes	No	No	No	No	No	Yes	No
3752648	2014	1	40.3559	Male		32	ES	320530	Southeast	Urban	Yes	Yes	No	No	Yes	Yes	No	Yes	No	No	No
1729861	2000	1	31.6194	Male		35	SP	351840	Southeast	Urban	Yes	No	No	No	No	No	No
3668189	2006	1	5.90007	Female	White	35	SP	355220	Southeast	Urban	Yes	No	No	No	No	No	No		No
3751770	2006	1	56.5969	Male		35	SP	355030	Southeast	Urban	No	No	No	No	Yes	No	No		Yes
0023094	2008	1		Male	Mixed	13	AM	130260	North	Urban	No	No	Yes	No	Yes	No	No	Yes	No	No	No
1105576	2008	1	57.4675	Female	White	42	SC	420910	South	Urban	Yes	Yes	No	No	Yes	Yes	Yes	Yes	Yes	Yes	No
0308599	2003	1	33.2129	Male	White	43	RS	430770	South	Urban	Yes	No	Yes	No	No	No	No		No
5509901	2011	1	35.9699	Male		35	SP	352340	Southeast	Rural	No	No	No	Yes	No	No	Yes	Yes		No	Yes
9246577	2009	1	36.1697	Male	Black	31	MG	310620	Southeast	Urban	Yes	No	No	No	No	No	No	No	No	No	No
3547174	2005	1	41.4675	Male		35	SP	355030	Southeast
6593452	2012	1	22.9487	Male	White	31	MG	312880	Southeast	Urban	Yes	No	No	No	Yes	No	No	No	No	No	Yes
0005242	2006	1	18.5161	Female	Mixed	12	AC	120040	North	Urban	No	No	No	Yes	No	No	No		No
0286851	2012	1	36.6051	Male	Mixed	12	AC	120040	North	Urban	No	No	No	No	No	No	No	No	No	No	No
3947308	2007	1	14.6694	Male	White	35	SP	355030	Southeast	Urban	Yes			Yes				Yes
0358981	2010	1	17.1198	Male	White	43	RS	430513	South	Rural	Yes	No	Yes	Yes	No	No	Yes	Yes	Yes	No	Yes
7263146	2011	1	53.0541	Male		35	SP	350950	Southeast	Urban	No	No	No	No	No	No	No	Yes	No	Yes	No
0088910	2008	1	37.0623	Male	White	43	RS	430060	South	Urban	No	No	No	No	Yes	No	No	No	Yes	Yes	No
0659568	2008	1	54.2834	Female	Mixed	23	CE	230393	Northeast	Rural	No	No	Yes	Yes	Yes	No	Yes	Yes	No	Yes	No
4806003	2012	1	40.6598	Male		33	RJ	330455	Southeast	Urban	No	No	No	No	Yes	No	No	No	No		No
5765110	2011	1	29.1855	Male	White	35	SP	352700	Southeast	Urban	No	No	Yes	No	No	No	No	No	No	No	No
6000617	2013	1		Male	Black	33	RJ	330170	Southeast	Urban	Yes	Yes	No	Yes	No	No	No	Yes	Yes	Yes	No
0606448	2008	1	14.3929	Male		43	RS	431690	South	Urban
6691125	2003	1	60.052	Male	Mixed	31	MG	311340	Southeast	Urban	Yes	No	No	No	No	No	No		No
6275842	2011	1	32.4682	Female		31	MG	310670	Southeast	Urban	No	No	No	No	No	No	No	Yes	No	No	No
2611200	2003	1	38.5791	Male	Black	35	SP	351880	Southeast	Urban	Yes	No	No	No	Yes	No	No		Yes
8866257	2013	1	47.3183	Male	Mixed	35	SP	355030	Southeast	Urban	No	No	No	No	No	Yes	No	No	No	No	No
1566308	2011	1	51.0445	Male		33	RJ	330340	Southeast		Yes	No	No	No	No	No	No	No	No	No	No
0304955	2013	1	29.0486	Male	Mixed	12	AC	120040	North	Urban	No	Yes	No	Yes	Yes	Yes	No	Yes	Yes	Yes	No
1003981	2002	1	9.31691	Male		35	SP	351380	Southeast	Urban
2347024	2006	1	65.4784	Male	White	32	ES	320190	Southeast	Rural	Yes	No	No	No	No	No	No		No
3007293	2015	1	26.4723	Male	White	42	SC	420910	South	Rural	No	No	Yes	Yes	Yes	Yes	No	Yes	No	Yes	No
1380705	2009	1	19.54	Female	Mixed	42	SC	420240	South	Urban	Yes	No	No	Yes	No	No	No	Yes	No	No	No
5844336	2006	1	54.9788	Male	White	31	MG	317020	Southeast	Urban	No	No	Yes	No	No	No	No		No
2469224	2006	1	22.3765	Male	Mixed	33	RJ	330455	Southeast	Urban	No	No	No	No	No	No	No		Yes
0000446	2000	1		Male		15	PA	150140	North	Urban
6049177	2009	1	35.6222	Male	White	35	SP	355250	Southeast	Urban	Yes	No	No	No	Yes	No	No	Yes	Yes	No	No
3630183	2006	1	36.052	Male		35	SP	352440	Southeast	Urban	Yes	No	Yes	Yes	No	No	Yes		No
3136828	2014	1	12.553	Male		32	ES	320130	Southeast	Urban	Yes
2468367	2014	1	44.7173	Male	White	42	SC	421480	South	Urban	No	No	Yes	No	No	No	No	No	No	No	No
0407465	2006	1	59.9699	Male		33	RJ	330045	Southeast	Urban	Yes		Yes		Yes
7604404	2012	1	49.2183	Male	Mixed	35	SP	355030	Southeast	Urban	No	No	Yes	No	No	No	No	No	No	Yes	No
3104869	2011	1	37.4237	Male	White	32	ES	320190	Southeast	Rural	Yes	No	Yes	No	No	No	Yes	Yes	No	No	No
2166311	2002	1		Male		35	SP	355030	Southeast	Urban									Yes
0029327	2002	1	2.96783	Male		33	RJ	330455	Southeast	Urban	Yes	Yes	Yes		Yes		No
0927855	2015	1	70.2998	Male	White	43	RS	430100	South	Urban	No	No	No	Yes	No	No	No	Yes	No	No	Yes
1416164	2009	1	14.6776	Female	White	42	SC	420240	South	Urban	No	No	Yes	No	No	No	No	Yes	No	No	No
0027349	2005	1		Male	White	33	RJ	330050	Southeast	Rural	No	No	No	No	No	No	Yes		Yes
0000064	2000	1	61.5633	Male		33	RJ	330630	Southeast	Urban	Yes	No	No	No	No	No	No
2748725	2003	1	15.4004	Male		35	SP	355030	Southeast		Yes	Yes	Yes	No	Yes	No	No		No
3378813	2015	1	59.4196	Female	White	41	PR	412550	South	Urban	Yes	No	No	No	No	No	No	Yes	Yes	No	No
0000184	2000	1	26.1109	Female		33	RJ	330630	Southeast	Urban	Yes	No	No	No	No	No	No
2791792	2015	1	23.9973	Male	White	42	SC	421570	South			No	No	Yes	No	No	No	Yes	Yes	No	No
7532797	2013	1	38.5736	Male		35	SP	351510	Southeast					Yes
2252403	2005	1	52.9281	Male	White	33	RJ	330455	Southeast	Urban	Yes	Yes	No	No	Yes	Yes	No		No
0524703	2012	1	35.5729	Female	White	33	RJ	330390	Southeast	Urban	No	No	No	No	Yes	No	No	Yes	No	No	No
3147343	2014	1	56.397	Female	White	32	ES	320020	Southeast	Rural	No	No	No	Yes	Yes	No	No	Yes	No	Yes	No
7384851	2011	1	25.5633	Male	Mixed	35	SP	355030	Southeast	Urban
0861273	2012	1	41.8754	Male	Mixed	51	MT	510810	Central	Urban	Yes	No	Yes	Yes	Yes	No	No	No	No	No	Yes
7236392	2011	1	30.5462	Female	White	35	SP	355030	Southeast	Urban	No	No	Yes	No	No	No	No	No	No	No	No
0994740	2006	1	63.5044	Male	White	26	PE	260845	Northeast	Rural	Yes	Yes	Yes	Yes	Yes	No	Yes		Yes
6072027	2009	1	28.9391	Male	Mixed	35	SP	354390	Southeast	Urban		Yes			Yes	No	No	Yes	No	Yes	No
2382609	2007	1	25.1362	Male	White	32	ES	320270	Southeast	Urban	No	No	Yes	No	No	No	No	No	No	No	No
2607972	2011	1	23.2854	Male	White	32	ES	320013	Southeast	Rural	Yes	No	Yes	No	No	No	No	Yes	No	No	No
0010519	2002	1	42.5024	Male	White	43	RS	431490	South	Urban	No	No	No	Yes	No	No	No		Yes
3806663	2006	1	11.3867	Male	White	35	SP	355030	Southeast	Urban	Yes	No	Yes	Yes	Yes	No	No		No
0217323	2001	1	58.6338	Female		43	RS	432000	South	Urban	No	No	No	Yes	No	No	No
3023925	2014	1		Female	Mixed	32	ES	320500	Southeast	Urban	Yes	Yes	No	No	No	No	No	No	No	No	No
0000812	2000	1	5.77139	Female		16	AP	160030	North	Urban	Yes	Yes			Yes
5459227	2008	1	49.3634	Male	White	35	SP	350950	Southeast	Urban	Yes				Yes	No	No	Yes		Yes	No
0216501	2009	1	16.2081	Male	White	43	RS	431870	South	Urban	Yes	Yes						Yes
2241471	2005	1	36.5503	Male	White	32	ES	320517	Southeast	Rural	Yes	No	No	Yes	No	No	No		No
0232020	2013	1	30.1081	Male	Mixed	12	AC	120040	North	Urban	No	No	No	No	No	No	No	No	No	No	No
1134051	2008	1	18.0068	Male	White	42	SC	421740	South		Yes	Yes	Yes	Yes	No	No	No	Yes	Yes	No	No
1182494	2001	1	45.5715	Male		35	SP	355030	Southeast	Urban			Yes
0160371	2007	1	28.5667	Female		15	PA	150140	North	Urban
5238500	2007	1	14.538	Male	Mixed	35	SP	355030	Southeast	Urban	Yes	No	No	No	No	No	No	No	No	No	No
3068956	2011	1	29.5441	Female	White	32	ES	320517	Southeast	Rural	No	No	No	Yes	No	No	Yes	Yes	Yes	No	Yes
5763796	2006	1	61.4346	Female	Mixed	31	MG	310660	Southeast	Urban
0005722	2007	1	35.4935	Male	Mixed	13	AM	130260	North	Urban	Yes	Yes	No	Yes	Yes	No	No	Yes	No	Yes	No
0233470	2011	1	26.1739	Male	Mixed	15	PA	150210	North	Urban	Yes	No	No	No	No	No	Yes	No	No	Yes	No
3561608	2015	1	56.8953	Male	White	41	PR	410310	South	Urban	Yes	No	No	No	Yes	No	No	Yes	Yes	No	No
6673766	2011	1	55.8686	Female		35	SP	354870	Southeast	Urban	Yes							Yes	Yes		Yes
5781685	2011	1	53.9986	Male	Mixed	35	SP	355060	Southeast	Urban	No	No	No	No	Yes	Yes	No	No	No	No	No
0003471	2007	1	31.3593	Male	Mixed	12	AC	120040	North
1223139	2009	1	45.588	Male	Asian	42	SC	420910	South	Urban	Yes	No	No	Yes	No	No	No	No	Yes	No	No
8742638	2014	1	66.1492	Male	White	35	SP	352610	Southeast	Rural	No	No	No	Yes	No	Yes	Yes	Yes	Yes	Yes	Yes
7620735	2013	1	13.1964	Female	Black	31	MG	317020	Southeast	Rural	No	No	No	No	No	No	No	No	No	No	No
3266842	2004	1		Male	Black	35	SP	352620	Southeast	Rural	No	No	No	No	No	No	No		No
1162553	2000	1	20.846	Male		35	SP	355030	Southeast	Urban	No	No	No	No	No	No	No
6997424	2011	1	52.3915	Male	White	35	SP	355160	Southeast	Urban	Yes	No	No	Yes	Yes	No	No	Yes	No	Yes	No
3660023	2014	1	20.4873	Male	Mixed	11	RO	110020	North	Urban
7740025	2012	1	45.2101	Male	Black	35	SP	355030	Southeast	Urban	Yes	Yes	No	No	Yes	No	No	Yes	Yes	Yes	No
1801200	2007	1	48.846	Male		15	PA	150140	North	Urban	Yes		No	No					Yes
9006631	2014	1	33.1444	Male	White	35	SP	353650	Southeast	Urban	Yes	No	Yes	No	Yes	No	No	Yes	Yes	Yes	No
2407269	2002	1	26.5051	Male	White	35	SP	352680	Southeast	Urban	No	No	Yes	No	No	No	No
1422241	2000	1	46.2094	Male		35	SP	352680	Southeast	Urban	No	No	Yes	No	No	No	No
2554136	2005	1	18.6174	Male	Mixed	31	MG	315460	Southeast		Yes	No	No	Yes	Yes	No	No		No
2160799	2010	1	46.2341	Male	White	41	PR	410640	South	Urban	No	No	No	No	No	Yes	No	Yes	No	No	No
2222322	2004	1		Female		33	RJ	330455	Southeast		Yes
3033093	2012	1	56.7693	Male	Black	16	AP	160030	North	Urban	No	No	No	Yes	No	No	No	Yes	Yes	No	No
0095626	2000	1	14.0999	Male		27	AL	270430	Northeast	Urban
0861140	2007	1	46.8884	Male	White	43	RS	432180	South	Rural	No	No	No	Yes	No	No	Yes	Yes	No	No	Yes
5156517	2008	1	39.6085	Male		31	MG	312980	Southeast			Yes
7334558	2011	1	55.091	Male		35	SP	355030	Southeast	Urban	Yes	Yes	Yes	No	No	No	No	No	No	No	No
1565058	2011	1	28.7666	Female	Black	33	RJ	330340	Southeast	Urban	Yes	No	No	No	No	No	No	No	No	No	No
3054758	2011	1	22.5024	Male	White	32	ES	320332	Southeast	Rural	No	No	No	No	Yes	No	Yes	Yes	Yes	Yes	Yes
2676274	2013	1	11.2307	Male		33	RJ	330455	Southeast	Urban
1351281	2010	1	15.1951	Male	White	42	SC	420650	South	Urban	No	Yes	Yes	No	No	No	No	No	No	No	No
5009070	2007	1	56.5886	Male	Mixed	35	SP	352720	Southeast	Urban	No	No	No	No	Yes	No	No	Yes	No	No	No
0950462	2004	1	55.0609	Male	White	41	PR	411370	South	Urban	No	No	No	No	No	No	Yes		No
0369170	2015	1	34.5708	Male	White	43	RS	430957	South	Rural	No	No	Yes	No	No	No	Yes	No	No	No	No
7718072	2012	1	49.1691	Male	Mixed	31	MG	312770	Southeast	Urban	Yes	No	Yes	Yes	Yes	No	No	Yes	No	No	No
7860250	2000	1	41.9493	Male		31	MG	311860	Southeast	Urban			Yes
2490105	2011	1	25.3854	Male	White	41	PR	412785	South	Rural	No	No	Yes	No	No	No	Yes	Yes	No	No	Yes
4665337	2010	1	43.4962	Male	White	33	RJ	330455	Southeast	Urban
0788020	2008	1	59.7728	Male		33	RJ	330480	Southeast	Urban	Yes
0768057	2002	1	27.1951	Male		41	PR	410690	South	Urban	No	No	No	No	No	No	No		No
5886771	2008	1	37.2758	Male	Mixed	35	SP	355030	Southeast	Urban	No	No	Yes	No	No	No	No	No	Yes	Yes	No
2306116	2006	1	39.0609	Male	Mixed	33	RJ	330455	Southeast	Urban	Yes	Yes	No	No	Yes	No	No		Yes
5487815	2010	1	14.653	Male	Asian	35	SP	355030	Southeast	Urban	Yes	No	No	No	No	No	No	No	No	No	No
0000001	2013	1	39.3676	Female	White	43	RS	431861	South	Rural				Yes				Yes	Yes		Yes
5999827	2013	1	59.2635	Female	Mixed	33	RJ	330170	Southeast	Urban	Yes	No	No	No	No	No	No	Yes	No	Yes	No
7806073	2013	1	17.2485	Male	Mixed	35	SP	351350	Southeast	Urban	No	No	Yes	No	No	No	No	No	No	No	No
0949435	2014	1	13.8864	Male	White	43	RS	430930	South	Urban	No	No	Yes	No	No	No	No	No	Yes	No	No
9116780	2013	1	50.0096	Male		35	SP	352850	Southeast
0304639	2013	1	7.57837	Male	Mixed	12	AC	120040	North	Rural	No	No	No	No	No	No	No	No	No	No	No
7769959	2015	1	20.8487	Male	Black	33	RJ	330455	Southeast		No	No	No	No	No	No	No	Yes	No	No	No
1708527	2010	1	15.6331	Male	White	42	SC	421635	South	Urban	No	No	No	No	No	No	No	Yes	No	No	No
0000086	2000	1	36.0931	Male		33	RJ	330630	Southeast	Urban	Yes	No	No	No	No	No	No
3845451	2008	1	28.1533	Male	White	35	SP	352885	Southeast	Urban	No	No	Yes	No	No	No	No	No	No	No	No
1771774	2001	1	17.4921	Male		35	SP	352900	Southeast	Urban
0166926	2001	1	25.9767	Male		32	ES	320450	Southeast	Urban	No	No	No	No	No	No	No		No
5423817	2009	1	30.1383	Male	Black	35	SP	350710	Southeast	Rural	Yes	No	No	Yes	Yes	No	Yes	Yes	No	No	Yes
0574499	2004	1	56.0438	Female	White	33	RJ	330040	Southeast	Urban	No	No	No	No	No	No	No		No
0000271	2000	1	44.4107	Female		33	RJ	330455	Southeast	Urban
3717047	2006	1	43.9973	Male	Mixed	35	SP	351870	Southeast	Urban	Yes	No	No	No	No	No	No		No
0232412	2013	1	54.4997	Male	Mixed	12	AC	120040	North	Urban	No	No	No	No	No	No	No	No	No	No	No
2459254	2002	1	8.16701	Female	Mixed	35	SP	352900	Southeast	Urban	No	No	Yes	No	No	No	No		No
0933597	2004	1	36.9035	Male	Mixed	41	PR	410640	South	Rural	Yes	No	Yes	Yes	No	Yes	Yes		No
0166215	2003	1	19.2663	Female	White	43	RS	432270	South	Rural	Yes	Yes	Yes	Yes	No	No	Yes		Yes
1902627	2008	1	20.4983	Male	White	41	PR	411915	South	Urban	No	No	Yes	No	No	No	No	No	No	No	No
5742497	2010	1	45.5387	Male	Mixed	35	SP	352940	Southeast	Urban	No	Yes	No	No	No	No	No	Yes	Yes	No	No
0003349	2015	1	18.5626	Female	White	35	SP	350400	Southeast	Urban	No	No	No	No	No	No	No	No	No	No	No
6189813	2008	1	37.399	Male	White	35	SP	352940	Southeast	Urban	Yes	No	No	No	No	No	No	Yes	No	Yes	No
9363027	2013	1	33.065	Male		35	SP	355030	Southeast	Urban	No	No	No	No	No	No	No	No	No	No	No
2326827	2011	1	25.2539	Male	White	42	SC	420540	South	Urban	No	No	No	Yes	No	Yes	No	Yes	No	Yes	No
0468312	2003	1	17.4182	Male		33	RJ	330390	Southeast	Urban	No	No	No	No	No	Yes	No		No
6728109	2011	1	42.9049	Male	White	35	SP	354995	Southeast		Yes	No	No	No	No	No	No	No	No	No	No
6000064	2014	1	70.8172	Female	Mixed	16	AP	160060	North	Urban
9319872	2013	1	16.6872	Male	Mixed	35	SP	350920	Southeast		Yes
5864475	2008	1	30.7077	Male	White	35	SP	355650	Southeast	Urban
3587020	2006	1	33.9658	Male	Mixed	35	SP	351060	Southeast	Urban	Yes	No	No	No	No	No	No		No
0029204	2001	1	45.0376	Female	White	42	SC	421000	South	Urban	No	No	Yes	Yes	No	No	No		No
1992097	2011	1	37.0541	Male	White	42	SC	420420	South	Urban	No	No	No	No	No	No	No	Yes	No	No	No
0000021	2000	1	30.2012	Male		33	RJ	330040	Southeast	Urban	Yes	No	No	No	No	No	No
0370183	2010	1	53.514	Male	White	43	RS	431407	South	Rural	Yes	No	Yes	No	No	No	Yes	Yes	No	No	Yes
5568542	2010	1	51.6085	Male	Mixed	35	SP	355030	Southeast	Urban	Yes	No	No	No	Yes	No	No	Yes	Yes	No	No
3031389	2008	1	66.935	Male	White	16	AP	160030	North	Urban	Yes	No	No	No	Yes	No	No	Yes	Yes	No	No
1016134	2002	1	15.7125	Male		33	RJ	330510	Southeast	Urban	Yes
0000981	2000	1	30.6694	Male		33	RJ	330455	Southeast	Urban
0298575	2011	1	18.8172	Male	White	43	RS	431680	South	Urban	No	No	Yes	No	No	No	No	No	No	No	No
1061370	2000	1	16.6215	Male		35	SP	355030	Southeast	Urban
7579921	2013	1	47.1129	Male	Mixed	35	SP	352310	Southeast	Urban
0404386	2004	1	39.3812	Male	Black	33	RJ	330045	Southeast	Urban	Yes				Yes
0001135	2000	1		Female		16	AP	160030	North	Urban
1629023	2011	1		Male	White	33	RJ	330580	Southeast	Urban	Yes	Yes	Yes		Yes			Yes	Yes
0682644	2001	1	18.757	Male		42	SC	420820	South	Urban	No	No	Yes	No	No	No	No
0756460	2013	1	63.0746	Male	White	43	RS	431680	South	Rural	No	No	No	Yes	No	No	Yes	No	No	Yes	No
0169948	2009	1	60.9829	Male	Mixed	31	MG	311860	Southeast	Urban	Yes	No	Yes	Yes	Yes	No	No	Yes	Yes	No	No
2714957	2013	1	51.4825	Male		33	RJ	330455	Southeast	Urban	Yes	No	No	No	No	No	No	No	No	No	No
3133832	2011	1	44.2738	Female	Mixed	32	ES	320120	Southeast	Rural	Yes	Yes	Yes	Yes	No	No	No	Yes	No	No	No
1831113	2007	1	53.6564	Male	White	41	PR	410690	South	Urban	No	No	No	No	Yes	No	No	No	No	No	No
1767848	2009	1	49.1472	Female	White	42	SC	420540	South	Urban	Yes	Yes	No	No	No	No	No	No	No	No	No
0936822	2010	1	19.0281	Male	White	43	RS	432253	South	Rural	No	No	No	Yes	No	No	Yes	Yes	No	No	Yes
0412707	2005	1	45.5606	Male	White	42	SC	420120	South	Rural	No	No	Yes	No	No	No	Yes
0000305	2001	1	60.7502	Male		33	RJ	330455	Southeast	Urban				Yes
7820637	2012	1	55.1485	Female	White	35	SP	355030	Southeast	Urban	No	No	No	No	Yes	No	No	No	No	No	No
7640947	2012	1	41.5387	Male	Mixed	35	SP	351570	Southeast	Urban	Yes	No	Yes	No	No	No	No		No	No	No
0095280	2002	1	41.0924	Male		27	AL	270430	Northeast	Urban	No	No	No	No	No	No	No
0206228	2001	1	41.2266	Male		43	RS	432270	South	Urban	Yes	No		Yes	Yes	No	Yes
1646459	2013	1	50.7981	Male	White	42	SC	421400	South		No	No	Yes	Yes	No	No	Yes	Yes	No	Yes	Yes
7035365	2014	1	31.2334	Male	Mixed	33	RJ	330350	Southeast	Urban	Yes	No	No	No	No	No	No	No	No	No	No
0863864	2006	1	51.1348	Male	White	43	RS	431680	South	Rural	Yes	No	Yes	Yes	Yes	No	Yes		No
7361510	2011	1	38.7789	Male	Black	35	SP	355030	Southeast	Urban	No	No	No	No	No	No	No	No	Yes	No	No
0540263	2010	1	31.781	Male	Mixed	43	RS	432300	South	Rural	No	No	Yes	No	No	No	Yes	No	No	No	No
5759794	2011	1	46.8391	Male	White	35	SP	353060	Southeast	Urban	No	Yes	Yes	No	No	No	No	No	No	Yes	No
0526552	2006	1	17.9466	Male	Mixed	53	DF	530010	Central	Rural	Yes	No	Yes	Yes	Yes	Yes	No		No
4821005	2013	1	57.2293	Male	Mixed	33	RJ	330455	Southeast	Urban
7035416	2014	1	25.8946	Male	White	33	RJ	330350	Southeast	Urban								Yes
6812893	2011	1	43.5318	Male	Mixed	35	SP	355030	Southeast	Urban	No	Yes	No	No	No	No	No	No	No	No	No
1015624	2015	1	35.7207	Male	Mixed	35	SP	355030	Southeast	Urban								Yes
1775878	2006	1	28.2026	Male	White	41	PR	410690	South	Urban	No	No	No	No	Yes	No	No		Yes
3554422	2007	1	47.3676	Male	White	35	SP	350760	Southeast	Urban	No	No	Yes	Yes	No	No	No	No	No
6799436	2014	1	24.7064	Male	White	31	MG	315350	Southeast	Rural	No	No	No	Yes	No	No	Yes	Yes	Yes	No	No
8561526	2014	1	22.768	Male	Mixed	35	SP	351880	Southeast	Urban	No	No	Yes	No	No	No	No	No	No	No	No
5856906	2008	1	63.0116	Female		35	SP	355030	Southeast	Urban
3307374	2004	1	65.9055	Female	White	35	SP	355030	Southeast	Urban	No	No	No	No	No	No	No		No
0583875	2011	1	74.0561	Female	White	33	RJ	330040	Southeast	Urban	Yes	No	No	No	No	No	No	No	No	No	No
0254728	2000	1	33.7331	Male		43	RS	432270	South	Rural	No	No	No	Yes	No	Yes	Yes
2362379	2007	1	13.2019	Male	Asian	32	ES	320210	Southeast		No	No	Yes	Yes	No	Yes	Yes	Yes	Yes	No	Yes
5881640	2010	1	25.2567	Male	White	35	SP	353060	Southeast	Urban	Yes	Yes	Yes	Yes	Yes	No	Yes	Yes	No	Yes	Yes
3033097	2012	1	16.7173	Female	Mixed	16	AP	160030	North	Urban	No	No	No	No	No	No	No	Yes	No	No	No
5239392	2007	1	50.2615	Male		35	SP	355030	Southeast	Urban	Yes	No	No	No	No	No	No	No	No	No	No
3157010	2015	1	38.5927	Male	White	42	SC	420435	South	Rural	No	No	No	No	No	No	No	No	No	No	No
0168816	2008	1	18.3162	Male	Mixed	15	PA	150442	North	Urban	No	No	Yes	Yes	No	Yes	No	Yes	Yes	Yes	No
7576256	2013	1	48.1369	Female	Black	35	SP	353060	Southeast	Rural	Yes	No	No	No	No	No	No	Yes	No	No	No
5759807	2011	1	46.7379	Male	White	35	SP	353060	Southeast	Urban	Yes	Yes	Yes	No	No	No	No	No	No	No	No
0596203	2008	1	32.4216	Male	Mixed	28	SE	280290	Northeast	Urban	No	No	No	No	Yes	No	No	No	No	No	No
5102275	2011	1	37.3361	Female	White	41	PR	410690	South	Urban	Yes	Yes	Yes	No	Yes	Yes	No	No	No	No	No
0055406	2002	1		Male		29	BA	292740	Northeast	Urban	No	No	No	No	No	No	No
2802455	2013	1	58.1218	Male	White	41	PR	411915	South	Urban	No	No	No	No	No	No	No	No	No	No	No
0125686	2005	1	74.026	Male	Mixed	27	AL	270430	Northeast	Urban	Yes	No	No	No	No	No	No		Yes
5710952	2010	1	13.796	Male		35	SP	355030	Southeast	Urban	Yes	No	No	No	No	No	No	No	No	No	No
8516159	2014	1	31.7262	Male	White	35	SP	354260	Southeast	Urban	No	No	No	No	No	No	No	No	No	No	No
0322179	2007	1	28.1697	Male	White	42	SC	420540	South		No	Yes	No	Yes	No	Yes	No	Yes	Yes	Yes	No
5600916	2009	1	68.1999	Male	White	35	SP	355030	Southeast	Urban	Yes	No	No	No	No	No	No	No	No	No	No
1558369	2006	1	36.7693	Male	White	41	PR	412800	South	Rural	No	No	No	No	No	No	No		No
5033190	2007	1	20.6762	Female		35	SP	355030	Southeast	Urban	No	No	No	No	No	No	No	Yes	No	No	No
0096754	2015	1	27.5866	Male	Mixed	28	SE	280030	Northeast	Urban	No	No	No	No	No	No	No	No	No	Yes	No
4997821	2007	1	58.8036	Male	White	35	SP	353060	Southeast	Urban	Yes		Yes	Yes	No	No	Yes	Yes	Yes		No
5853656	2008	1	38.5079	Male		35	SP	355030	Southeast	Urban	No	No	No	No	No	No	No	No	No	No	No
3600725	2002	1	51.896	Male		11	RO	110020	North	Urban	Yes	No	No	No	Yes	No	No		No
3620355	2005	1	35.6687	Male	Mixed	35	SP	353060	Southeast	Urban	Yes	No	Yes	No	Yes	No	No		Yes
0644172	2001	1	46.0507	Male		23	CE	230410	Northeast	Urban	No	No	No	No	No	No	No
0129143	2011	1	65.3799	Female	White	42	SC	421660	South	Urban	Yes	No	No	Yes	No	No	No	Yes	No	No	No
2484098	2008	1	38.4887	Female	White	32	ES	320150	Southeast	Urban	Yes	No	Yes	Yes	Yes	No	No	Yes	Yes	Yes	No
5881622	2010	1	50.4997	Male	Black	35	SP	353060	Southeast	Urban	Yes	No	No	No	No	No	No	Yes	Yes	No	No
5273885	2003	1	61.5606	Female	White	31	MG	310620	Southeast	Urban	Yes	No	No	No	No	No	No		No
2469232	2006	1	40.2437	Female		33	RJ	330455	Southeast	Urban	No	No	No		No	No	No		Yes
6376355	2008	1	65.4511	Female	White	35	SP	353440	Southeast	Urban	No	Yes	Yes	No	Yes	No	No	Yes	No	Yes	No
2027362	2012	1	48.2683	Male	White	42	SC	420620	South	Rural	No	No	No	No	No	No	No	Yes	No	No	No
3032411	2004	1	21.0075	Male	White	35	SP	353070	Southeast	Urban	Yes	No	No	Yes	No	No	No		No
0025428	2006	1	4.88706	Female	Mixed	12	AC	120070	North		Yes	No	No	Yes	No	Yes	No
0127331	2008	1	50.4969	Male	White	43	RS	430060	South	Urban	No	No	No	No	No	No	No	No	No	No	No
7620745	2013	1	14.7844	Male	Black	31	MG	317020	Southeast	Rural	No	No	No	No	No	No	No	No	No	Yes	No
0000190	2000	1	37.9357	Female		33	RJ	330630	Southeast	Urban	Yes	No	No	No	No	No	No
5202256	2007	1	28.282	Male	White	35	SP	353080	Southeast	Urban	Yes	No	Yes	No	Yes	No	No	Yes	No	No	No
5742494	2010	1	22.5517	Male	Mixed	35	SP	352940	Southeast	Urban	Yes	No	No	No	Yes	No	No	Yes	Yes	No	No
0608518	2013	1	13.9904	Male	White	43	RS	430060	South	Urban	No	No	No	No	Yes	No	No	Yes	No	Yes	No
3540939	2014	1	48.8186	Female	White	33	RJ	330455	Southeast	Urban				Yes				Yes	Yes
2317719	2006	1	48.3751	Female	Mixed	32	ES	320080	Southeast	Urban	No	No	No	No	Yes	No	No		Yes
0351763	2011	1	14.4367	Male	Mixed	43	RS	431720	South	Urban	No	No	Yes	No	Yes	No	No	Yes	No	No	No
1983387	2001	1	38.5654	Female		35	SP	350950	Southeast	Urban	Yes	No	No	No	No	No	No
2183692	2005	1	66.0561	Male		33	RJ	330455	Southeast	Urban	Yes	No	No	No	No	No	No		Yes
2676429	2003	1	21.4346	Female	Mixed	35	SP	352310	Southeast	Urban	No	No	Yes	No	No	No	No		No
2589947	2013	1	45.4182	Male	White	33	RJ	330455	Southeast	Urban	Yes	No	No	No	No	No	No	No	No	No	No
0185308	2014	1	39.7591	Female	Mixed	35	SP	354870	Southeast	Urban	No	No	No	No	No	No	No	Yes	No	Yes	No
6170936	2006	1	51.9042	Male	Mixed	31	MG	310110	Southeast	Rural	No	No	No	Yes	No	No	No		No
8675331	2014	1	46.872	Female	White	35	SP	353200	Southeast	Urban	Yes	Yes	No	Yes	Yes	No	No	Yes	Yes	Yes	No
0659571	2005	1	24.6708	Male	White	42	SC	420910	South	Urban	No	No	Yes	No	No	No	No		No
7260828	2011	1	48.1862	Male	White	35	SP	353200	Southeast	Urban	No	No	Yes	No	No	No	No	No	No	No	No
1939461	2011	1	48.2601	Female	White	42	SC	420890	South	Urban	Yes	No	No	No	No	No	No	No	No	No	No
1563796	2011	1	42.0671	Male	Black	33	RJ	330340	Southeast	Urban	Yes	No	No	No	No	No	No	No	No	No	No
5788345	2009	1	30.7844	Female		35	SP	355030	Southeast	Urban	No	No	Yes	No	No	No	No	No	No	No	No
5765818	2009	1	45.7248	Female	White	35	SP	353340	Southeast	Urban	No	No	No	No	No	No	No	Yes	No	No	No
4379553	2012	1	12.9802	Male		33	RJ	330455	Southeast	Urban	No	No	No	No	Yes	No	No	No	No	No	No
4387082	2011	1	54.4832	Male	White	31	MG	311800	Southeast	Urban	No	No	No	Yes	Yes	Yes	Yes	Yes	Yes	Yes	No
1678004	2011	1	35.937	Male	White	42	SC	420910	South	Urban	No	No	Yes	No	No	No	No	No	No	Yes	No
1016148	2002	1	52.5804	Male		33	RJ	330350	Southeast	Urban	Yes
3014009	2004	1	26.0862	Male		35	SP	355100	Southeast	Urban	No	No	No	No	No	No	No		No
6450875	2012	1	33.6235	Female	White	35	SP	351060	Southeast	Urban	No	No	No	No	No	No	No	No	No	No	No
0037620	2015	1	31.7673	Female	Mixed	13	AM	130070	North	Urban	Yes	No	No	Yes	Yes	No	No	Yes	Yes	Yes	No
0761964	2007	1	21.7467	Female	White	43	RS	431490	South	Urban	No	No	Yes	Yes	No	No	No	Yes	Yes	No	No
0239652	2014	1	17.295	Female	Mixed	12	AC	120040	North	Urban	No	No	No	Yes	Yes	No	No	Yes	No	Yes	No
1045383	2001	1	46.4559	Female		35	SP	355030	Southeast	Urban	Yes	No	No	No	No		No
0274772	2013	1	50.5982	Female	Mixed	15	PA	150140	North	Urban
3823234	2006	1	60.0657	Male	White	35	SP	353440	Southeast	Urban	No				No		No
0290564	2012	1	56.2957	Male	White	42	SC	421660	South	Urban	No	No	No	No	Yes	No	No	Yes	No	Yes	No
8042155	2013	1	17.4209	Male	White	35	SP	354850	Southeast	Urban	Yes	Yes		Yes	Yes			Yes	Yes
8117177	2013	1	55.4059	Male	White	35	SP	353000	Southeast	Rural	No	No	Yes	No	No	No	No	No	No	No	No
0355296	2014	1	47.5346	Male	Mixed	35	SP	350570	Southeast	Urban		Yes
3203908	2015	1	18.7461	Male	White	41	PR	411210	South	Urban	No	No	No	Yes	No	Yes	No	No	No	No	No
2023942	2001	1	9.28405	Female	White	35	SP	353440	Southeast	Urban	Yes	Yes	Yes		Yes		No		Yes
2908300	2014	1	22.7734	Female		32	ES	320500	Southeast	Urban	Yes	No	No	No	No	No	No	Yes	Yes	No	No
0492104	2005	1	31.2882	Male	White	42	SC	421060	South	Urban	Yes	Yes	Yes	Yes	Yes	No	Yes		Yes
5755668	2009	1	15.614	Male		35	SP	353440	Southeast	Urban	Yes	No	Yes	No	No	No	No	Yes	No	No	No
5856572	2010	1	22.2916	Male	Mixed	35	SP	353440	Southeast	Urban	No	Yes	Yes	No	No	No	No	No	No	No	No
1025253	2015	1	9.83162	Male	Mixed	35	SP	353440	Southeast	Urban	Yes	No	Yes	No	No	No	No	No	No	No	No
3200635	2014	1	27.3895	Female	White	32	ES	320320	Southeast	Rural	Yes	Yes	Yes	No	No	No	No	No	No	No	No
0230376	2005	1	52.4517	Male	Mixed	23	CE	230440	Northeast	Urban
1002261	2001	1	36.0602	Male		35	SP	353440	Southeast	Urban	Yes	Yes			Yes		No
1063203	2015	1	23.6906	Female	White	35	SP	351880	Southeast	Urban	No	No	No	No	No	No	No	Yes	No	No	No
1771220	2012	1	25.8344	Male	White	42	SC	420240	South	Urban	No	No	Yes	No	No	No	No	Yes	No	No	No
5540345	2010	1	38.6502	Female	Mixed	35	SP	353440	Southeast	Urban	Yes			No	Yes	No	No	Yes	No		No
2348510	2003	1	22.8364	Female	White	35	SP	354330	Southeast	Urban	Yes	Yes	Yes	No	No	No	No		No
8564555	2004	1	28.6653	Male	White	31	MG	310460	Southeast	Urban	Yes	No	No	No	No	No	Yes		No
2345259	2003	1	17.232	Male	White	35	SP	352940	Southeast	Urban	No	Yes	No	No	No	No	No		No
5129537	2012	1	44.2765	Male	White	41	PR	410690	South	Urban	No	Yes	No	Yes	No	No	Yes	Yes	Yes	Yes	No
7035412	2014	1	21.64	Female	White	33	RJ	330350	Southeast	Urban	Yes	No	Yes	No	No	No	No	No	No	No	No
1767825	2009	1	33.9603	Female	White	42	SC	420540	South	Urban	No	No	Yes	No	No	No	No	Yes	Yes	No	No
0222854	2012	1	17.6509	Male	Mixed	13	AM	130260	North	Urban	No	No	Yes	No	Yes	No	No	No	No	No	No
0254904	2014	1	58.7159	Female	Mixed	12	AC	120040	North	Urban	No	No	No	No	No	No	No	Yes	No	No	No
0016037	2002	1	38.4723	Male	White	42	SC	420910	South	Urban	Yes	No	No	No	No	No	No		No
9110862	2014	1	38.7433	Male		35	SP	354340	Southeast	Urban	Yes	No	Yes	No	Yes	No	Yes	Yes	No	Yes	No
2214022	2007	1	32.115	Female	Mixed	33	RJ	330455	Southeast	Urban									Yes
2461047	2012	1	50.0862	Male		33	RJ	330455	Southeast	Urban	Yes	No	No	No	No	No	No	No	No	No	No
0517510	2009	1	15.6496	Male	White	43	RS	431490	South	Urban	Yes	No	Yes	Yes	No	No	No	No	No	Yes	No
0240186	2014	1	46.2779	Female	Mixed	12	AC	120080	North	Rural	Yes	No	Yes	Yes	No	Yes	Yes	Yes	Yes	No	Yes
1543295	2014	1	66.9843	Male	Mixed	26	PE	261160	Northeast	Urban	Yes	No	Yes	No	No	No	No	No	No	No	No
2459064	2002	1	15.0281	Male	White	35	SP	353450	Southeast	Urban	No	No	No	No	No	No	Yes		No
7288385	2011	1	44.4627	Male	White	35	SP	353460	Southeast	Urban	No	No	Yes	Yes	No	No	No	No	No	Yes	No
0863237	2014	1	49.4867	Male	White	43	RS	430350	South	Urban	No	No	No	Yes	No	No	Yes	Yes	Yes	No	No
0858522	2005	1	45.9192	Male	White	41	PR	411210	South	Urban	No	No	Yes	No	No	No	No		No
4998535	2007	1	21.0021	Male	Mixed	35	SP	351880	Southeast	Urban	Yes	No	No	No	Yes	No	No	No	No	No	No
6329306	2009	1	18.3874	Male	White	35	SP	352470	Southeast	Urban	No	No	No	Yes	No	No	No	Yes	No	No	No
2207926	2010	1	11.4278	Male	White	41	PR	410580	South	Urban	No	No	No	No	No	No	No	Yes	No	No	No
0125437	2005	1		Female		15	PA	150140	North	Urban
1131954	2015	1	59.206	Male	White	43	RS	430210	South	Urban	No	Yes	No	No	Yes	No	No	Yes	Yes	No	No
0631726	2011	1	48.5421	Male	Mixed	26	PE	261160	Northeast	Urban
2183270	2004	1	41.1061	Male	White	32	ES	320130	Southeast	Urban	Yes	Yes	No	No	No	No	No		Yes
3353128	2010	1	24.6954	Male	Black	33	RJ	330330	Southeast		Yes	No	Yes	No	No	Yes	No	Yes	Yes	No	No
0665947	2007	1	41.8754	Male	White	43	RS	431530	South	Urban	No	No	Yes	No	No	No	No	No	No	No	No
8256187	2013	1	76.7775	Male	Mixed	35	SP	351060	Southeast	Urban	No	No	No	No	No	No	No	No	No	No	No
2867875	2012	1	19.8083	Male	Black	32	ES	320080	Southeast	Urban	No	No	Yes	Yes	No	No	No	Yes	No	Yes	No
2298619	2010	1	15.499	Male	White	41	PR	410180	South	Rural	No	No	Yes	No	No	No	No	No	No	No	No
0000589	2000	1		Male		33	RJ	330455	Southeast	Urban
3032058	2010	1	50.1081	Male	Mixed	16	AP	160030	North	Urban	No	No	No	No	No	No	Yes	Yes	Yes	No	No
1113009	2008	1	42.1656	Male	White	42	SC	420860	South	Urban	No	No	Yes	No	Yes	No	Yes	Yes	Yes	Yes	Yes
1297751	2010	1	52.5503	Male	White	42	SC	420240	South	Urban	Yes	No	No	No	Yes	No	No	Yes	Yes	No	No
1311744	2009	1	17.2676	Male	White	42	SC	420200	South	Urban	Yes	No	No	No	No	No	No	No	No	No	No
1346051	2000	1		Male		35	SP	355030	Southeast	Urban
6520126	2012	1	31.8877	Male	Mixed	35	SP	353620	Southeast	Urban	No	No	No	Yes	Yes	No	No	Yes	Yes	Yes	Yes
2374128	2013	1	25.6865	Male	White	42	SC	420890	South	Urban	No	No	Yes	No	No	No	No	No	No	No	No
0209222	2003	1	43.9973	Male	White	43	RS	431162	South	Urban	No	Yes	No	Yes	Yes	No	No		Yes
0001297	2002	1	10.0945	Male		33	RJ	330350	Southeast	Urban
2526155	2001	1	12.3094	Male		31	MG	310620	Southeast	Urban	No	No	No	No	No	No	No		No
0747041	2010	1	14.1437	Male	Mixed	33	RJ	330610	Southeast	Rural	No	No	Yes	Yes	No	No	No	Yes	Yes	No	No
2084897	2003	1	40.0329	Male	Mixed	32	ES	320130	Southeast	Urban	Yes	Yes	Yes	No	Yes	No	Yes		Yes
0510236	2011	1	54.2286	Female	White	33	RJ	330022	Southeast		Yes	No	Yes	No	No	No	Yes	No	No	No	No
0418073	2011	1	34.0287	Female	White	43	RS	430920	South	Urban	No	No	No	No	Yes	No	No	No	No	No	No
0880759	2012	1	41.4812	Female	White	28	SE	280610	Northeast	Urban	No	No	Yes	Yes	No	No	No	Yes	Yes	Yes	No
0929173	2006	1	39.4825	Male	White	43	RS	430510	South	Urban	No	Yes	Yes	Yes	Yes	No	Yes		Yes
5102277	2011	1	25.4921	Male	Mixed	41	PR	410690	South	Urban	No	No	No	No	Yes	Yes	No	Yes	Yes	No	No
2332933	2010	1	57.3689	Male	White	41	PR	411370	South	Urban
5553748	2010	1		Male		35	SP	351880	Southeast	Urban	Yes
5019828	2012	1	34.4339	Male		33	RJ	330455	Southeast	Urban	No	No	No	No	Yes	No	No	Yes	Yes	Yes	No
2443195	2002	1	20.178	Male		35	SP	355650	Southeast	Urban	Yes	No	Yes	No	No	No	No
5191777	2008	1	18.5763	Male		31	MG	311000	Southeast	Rural	Yes	No	No	No	No	No	No	Yes	Yes	No	No
2744922	2003	1	51.0034	Male	Black	35	SP	351880	Southeast	Urban	No	Yes	Yes	No	Yes	No	No		Yes
0539756	2010	1	50.4969	Female		43	RS	432300	South	Urban	No	No	No	Yes	No	No	No	No	Yes	No	No
0939606	2008	1	32.0986	Male	White	42	SC	420665	South	Rural	No	No	No	No	No	No	Yes	No	No	No	No
0000006	2000	1	28.4627	Male		33	RJ	330600	Southeast	Urban	No	No	No	No	No	No
0127531	2009	1	14.883	Male	Black	33	RJ	330430	Southeast		Yes	No	No	No	Yes	Yes	No	Yes	Yes	Yes	No
2317644	2002	1	42.2888	Female	White	35	SP	355030	Southeast	Urban	Yes	Yes	No	No	No	No	No		Yes
2841040	2012	1	30.1629	Female	Mixed	32	ES	320510	Southeast	Urban	Yes	No	No	No	No	No	No	No	No	No	No
3744253	2006	1	14.1903	Male		35	SP	355030	Southeast	Urban	Yes	Yes
9366477	2012	1	16.9802	Female	White	33	RJ	330490	Southeast		Yes	No	No	No	No	No	No	No	No	No	No
2204851	2004	1	9.86448	Female	White	32	ES	320520	Southeast	Urban	Yes
1904602	2011	1	47.0007	Male	White	42	SC	420120	South	Rural	No	No	No	No	Yes	No	Yes	Yes	No	Yes	No
6700943	2011	1	20.8433	Male	White	35	SP	353810	Southeast	Urban	No	No	Yes	Yes	No	No	No	No	No	No	Yes
0636375	2003	1	62.8501	Male		33	RJ	330420	Southeast	Urban	Yes	No	No	No	No	Yes	No		No
0644531	2011	1	48.2875	Male	Black	26	PE	261160	Northeast	Urban	Yes	Yes	Yes	Yes	Yes	No	No	Yes	No	No	No
2487012	2013	1	46.9405	Female	White	41	PR	411430	South	Urban	No	No	Yes	No	Yes	No	No	Yes	No	No	No
0077419	2001	1	25.4374	Male		42	SC	420910	South	Urban
0505401	2007	1	29.5195	Male	Black	28	SE	280480	Northeast	Urban
7469971	2013	1	34.2149	Male		33	RJ	330420	Southeast	Urban	No	No	Yes	No	No	No	No	No	No	No	No
0670370	2012	1	17.974	Male	Indigenous	43	RS	432120	South	Urban	No	No	Yes	No	No	No	No	No	No	No	No
0006844	2003	1		Male	Mixed	13	AM	130260	North	Urban
1684154	2011	1	51.9452	Male	White	42	SC	420910	South	Urban	Yes	No	Yes	Yes	No	Yes	No	Yes	No	No	No
0566387	2006	1	32.7255	Male	White	42	SC	421630	South	Rural	No	Yes	Yes	No	No	No	No		No
2264295	2004	1	43.4168	Female	Mixed	32	ES	320510	Southeast	Urban	Yes	No	No	No	No	No	No		Yes
1429119	2009	1	53.1006	Male	White	42	SC	420240	South	Urban	Yes	No	No	No	No	No	No	No	No	No	No
0120762	2000	1	17.1773	Male		26	PE	261160	Northeast	Urban	Yes	Yes	Yes	Yes
0541621	2010	1	44.3012	Male	White	33	RJ	330045	Southeast	Rural	Yes	Yes	No	No	No	No	No	Yes	No	No	No
0625690	2008	1	32.0055	Male	Mixed	28	SE	280670	Northeast	Urban	Yes	No	No	No	Yes	No	No	Yes	Yes	Yes	No
1005400	2004	1	36.3313	Male		26	PE	260790	Northeast
4665339	2010	1	52.0849	Male		33	RJ	330414	Southeast	Urban	Yes
7108989	2014	1	18.0287	Female	Mixed	35	SP	351870	Southeast	Urban	Yes	No	No	No	No	No	No	No	No	No	No
0767532	2003	1		Male	White	41	PR	410420	South	Urban	No	No	Yes	No	No	No	No		No
5807697	2014	1	56.2327	Female		33	RJ	330100	Southeast		Yes	No	No	No	No	Yes	No	No	No	Yes	No
1009433	2010	1	49.8809	Male	White	42	SC	420910	South	Urban	No	No	Yes	No	No	No	No	No	No	No	No
5440092	2010	1	13.1828	Male	White	35	SP	353870	Southeast	Rural	Yes	No	Yes	Yes	No	No	No	No	No	No
1586903	2007	1	19.8439	Male	White	41	PR	412550	South	Urban	Yes	No	No	No	No	No	No	No	No	No	No
1353219	2001	1	38.5955	Male		35	SP	351510	Southeast
2164706	2013	1	54.3409	Male	White	33	RJ	330320	Southeast	Urban	Yes			No	Yes		No	Yes	Yes	Yes	No
0082276	2010	1	8.87064	Female	Mixed	13	AM	130260	North	Urban
8849035	2004	1	41.2977	Male	Mixed	31	MG	311800	Southeast		Yes	No	No	No	No	No	No		No
0285464	2009	1	45.9603	Male	White	42	SC	421570	South	Urban	No	No	No	No	Yes	No	No	Yes	No	No	No
2327288	2007	1	40.0794	Male	White	32	ES	320495	Southeast	Rural	No	Yes	Yes	Yes	No	No	Yes	Yes	Yes	No	No
5869343	2012	1	35.2964	Male	Mixed	35	SP	350900	Southeast	Urban	Yes	Yes	No	No	No	No	No	No	No	Yes	No
7436936	2014	1	55.7372	Male	White	33	RJ	330411	Southeast	Urban	Yes	No	No	Yes	No	No	No	No	No	No	No
0239668	2014	1	29.9849	Male	Mixed	12	AC	120040	North	Urban	No	No	No	No	Yes	No	No	Yes	Yes	Yes	No
0682650	2001	1	34.2505	Male		42	SC	420820	South	Urban	Yes	Yes	No	No	No	No	No
0061677	2009	1	23.5154	Male	White	43	RS	431730	South	Urban	No	No	Yes	No	No	No	Yes	Yes	No	No	No
3341853	2014	1	35.7947	Male	White	41	PR	411370	South	Urban	No	No	No	No	Yes	No	No	Yes	No	No	No
9442996	2015	1	15.896	Male	White	35	SP	353870	Southeast	Urban	Yes	No	Yes	Yes	No	No	No	Yes	Yes	Yes	No
3603072	2006	1	15.8439	Female		35	SP	355220	Southeast	Urban	Yes	No	Yes	No	Yes	No	No		Yes
6996157	2011	1	20.1533	Male		35	SP	355240	Southeast	Urban	Yes	No	Yes	No		No	No				No
9126870	2013	1	21.0951	Male	White	35	SP	353870	Southeast	Urban	No	No	Yes	No	No	No	No	No	No	No	No
0147930	2005	1	24.5777	Male	Mixed	27	AL	270030	Northeast	Urban
5440010	2010	1	34.7187	Male	White	35	SP	353870	Southeast	Urban	No	No	No	Yes	No	No	No	No	No	No	No
2923316	2013	1	45.0951	Male	Mixed	32	ES	320020	Southeast	Urban	No	Yes	No	No	No	No	No	Yes	No	No	No
7418008	2013	1	25.7823	Female	White	33	RJ	330410	Southeast	Urban	No	No	Yes	No	Yes	No	Yes	Yes	No	Yes	Yes
7244742	2011	1	42.4285	Male	White	35	SP	353870	Southeast	Rural	No	No	Yes	No	No	No	No	No	No	No	No
6058207	2010	1	27.9863	Male	White	35	SP	352220	Southeast	Urban	No	No	No	No	No	No	No	Yes	No	No	No
6376528	2008	1	38.5736	Male	White	35	SP	351500	Southeast	Urban	Yes	No	No	No	No	No	No	No	No	No	No
3414907	2005	1	51.2936	Female		35	SP	353870	Southeast	Urban	No	No	No	No	No	No	No		No
5273569	2007	1	13.8563	Male	White	35	SP	353870	Southeast	Rural	No	No	Yes	No	No	No	No	No	No	No	No
2322962	2010	1	44.9774	Male		33	RJ	330350	Southeast	Urban	Yes	Yes	No	No	No	No	No	Yes	Yes	No	No
0746923	2007	1	35.0034	Male	White	43	RS	432055	South	Rural	Yes	No	Yes	Yes	Yes	No	No	Yes	Yes	No	Yes
5030930	2013	1	64.9528	Male		33	RJ	330010	Southeast		Yes				Yes			Yes
3782603	2006	1	50.6338	Female	Mixed	35	SP	355030	Southeast	Urban	No	No	No	No	No	No	No		Yes
6735300	2011	1		Female	Asian	35	SP	355030	Southeast	Urban	No	No	No	No	No	No	No	Yes	No	No	No
2347077	2002	1	40.6927	Male		35	SP	355030	Southeast	Urban			Yes
3632563	2006	1	29.7933	Male	White	35	SP	355030	Southeast	Urban	Yes	Yes	Yes
0341730	2004	1	33.9247	Male	White	42	SC	420590	South	Rural	No	No	No	No	No	No	Yes		No
0211403	2003	1	38.7296	Male	White	43	RS	432000	South	Urban
0433940	2011	1	48.7118	Male	White	43	RS	430350	South	Rural	Yes	Yes	Yes	Yes	No	No	Yes	No	No	Yes	Yes
5772752	2011	1	10.0753	Male	Mixed	35	SP	353980	Southeast	Urban	Yes	No	No	No	No	No	No	No	No	No	No
9362756	2013	1	35.2498	Male	Mixed	35	SP	353980	Southeast	Urban	No	No	No	No	No	No	No	Yes	No	No	No
6882693	2011	1	32.2656	Male	Black	35	SP	351870	Southeast	Urban
0501835	2005	1	32.4134	Male	Mixed	33	RJ	330040	Southeast	Urban			Yes
6238849	2010	1	22.9678	Male	White	35	SP	353620	Southeast	Urban	No	No	No	Yes	No	No	Yes	No	No	No	No
0060843	2002	1	23.2663	Male		42	SC	420420	South	Urban	No	No	Yes	No	No	No	No
1462313	2014	1	32.4408	Male	Mixed	52	GO	520140	Central	Urban	Yes	Yes	No	No	Yes	No	No	Yes	No	Yes	No
0308436	2003	1	40.9911	Male	Mixed	43	RS	432300	South		Yes	Yes	No	No	Yes	No	No		Yes
1132134	2015	1	37.6619	Male	Black	43	RS	430480	South	Urban	No	No	No	No	No	No	No	Yes	No	Yes	No
5656142	2009	1	73.7741	Female	White	35	SP	354680	Southeast	Urban	No	No	Yes	Yes	Yes	No	No	Yes	Yes	No	No
3762078	2006	1	37.7057	Female	White	35	SP	351880	Southeast	Urban	Yes	Yes	Yes	No	Yes				Yes
0777241	2013	1	53.5578	Male	White	43	RS	431680	South	Urban	No	No	No	Yes	Yes	No	Yes	Yes	No	Yes	Yes
2491076	2002	1	23.7317	Male	White	35	SP	354340	Southeast	Urban	No	Yes	No	Yes	No		Yes		Yes
0150899	2008	1	19.3895	Male	White	43	RS	431600	South	Urban	Yes	No	Yes	Yes	Yes	No	Yes	Yes	No	Yes	No
0016780	2004	1	18.601	Male	Black	29	BA	292740	Northeast	Urban	No	No	No	No	Yes	No	No		Yes
3742529	2014	1	38.36	Male	White	32	ES	320530	Southeast	Urban	Yes	No	No	No	No	No	No	No	No	No	No
7463486	2012	1	52.7173	Male	White	35	SP	355030	Southeast	Urban	Yes	No	No	No	No	No	No	No	No	No	No
9577306	2015	1	54.6858	Male	White	35	SP	352050	Southeast	Urban
2848119	2013	1	16.5448	Male	Mixed	32	ES	320316	Southeast	Urban	No	No	No	No	No	No	No	No	No	No	No
0256526	2014	1	33.9932	Male		35	SP	355030	Southeast	Urban	Yes	No	No	No	No	No	No	No	No	No	No
1142136	2009	1	16.679	Male	White	42	SC	420320	South	Urban	Yes	Yes	Yes	No	Yes	No	No	No	No	No	No
2784134	2012	1	23.2635	Female	Black	32	ES	320245	Southeast	Urban
3763430	2006	1	58.7543	Male	White	35	SP	351500	Southeast	Urban	No	Yes	No	No	No	No	No		Yes
0178656	2008	1	21.0897	Male	Mixed	15	PA	150140	North	Urban	Yes	No	No	No	Yes	No	No	Yes	Yes	Yes	No
6613625	2011	1	22.8063	Male		35	SP	354100	Southeast	Urban	Yes	No	No	No	No	No	No	No	No	No	No
8333921	2013	1	30.486	Male	Mixed	35	SP	354100	Southeast	Urban	Yes	No	No	No	No	No	No	No	No	Yes	No
7126247	2011	1	33.7851	Male	White	35	SP	353650	Southeast	Urban	Yes	No	Yes	No	No	No	No	Yes	Yes	No	No
2624376	2013	1	43.4387	Male	White	41	PR	410895	South	Rural	Yes	No	No	Yes	No	No	Yes	Yes	No	No	Yes
5810064	2014	1	60.0903	Male		33	RJ	330100	Southeast		No	No	No	Yes	Yes	No	No	No	No	Yes	No
1880809	2001	1	45.7413	Male		35	SP	354100	Southeast	Urban	Yes	No	No	No	No	No	No
0501376	2011	1	40.4846	Male	White	33	RJ	330390	Southeast	Urban	Yes	No		No	No	No	No	No	No	No	No
0468207	2003	1	32.282	Male	Black	33	RJ	330390	Southeast	Urban	Yes	Yes	No	No	No	No	No		No
3087422	2011	1	39.7645	Male	Mixed	32	ES	320320	Southeast	Urban	Yes	No	Yes	No	Yes	No	Yes	Yes	No	Yes	No
7168760	2011	1	30.3737	Male	White	35	SP	350970	Southeast	Urban	Yes	No	Yes		Yes	No	No	Yes		No	No
2204709	2004	1	80	Male	Mixed	32	ES	320530	Southeast	Urban	Yes
0165103	2003	1	49.4346	Male	White	43	RS	432253	South	Rural	No	No	No	No	No	No	Yes		No
1574425	2000	1	53.1472	Male		35	SP	354260	Southeast	Urban	Yes	No	No	No	No	No	No
0209225	2009	1	29.3881	Female	White	43	RS	430760	South	Urban	No	No	No	No	No	No	No	No	No	No	No
2826590	2012	1	45.3908	Male	White	32	ES	320150	Southeast	Urban	Yes	Yes	Yes	Yes	Yes	Yes	No	Yes	Yes	Yes	No
0000318	2002	1	15.7399	Male	Black	33	RJ	330510	Southeast	Urban	Yes		Yes
1428307	2005	1	20.501	Male	White	41	PR	410690	South	Urban	No	Yes	No	No	Yes	No	No		No
0492480	2007	1	29.6701	Male	Black	33	RJ	330390	Southeast	Urban	Yes	No	No	No	Yes	No	No	No	No	No	No
2207536	2010	1	8.74743	Male	White	35	SP	354260	Southeast	Urban	No	No	No	Yes	No	No	No	Yes	No	No	No
3173368	2004	1	39.1841	Male		35	SP	354260	Southeast	Urban			Yes						Yes
0102803	2004	1	53.0951	Female		29	BA	292740	Northeast	Urban	Yes	Yes	Yes	No	Yes	No	No		No
1628485	2011	1	47.436	Female		33	RJ	330580	Southeast	Urban	Yes		Yes					Yes
1613121	2011	1	34.2971	Male	White	42	SC	420900	South	Urban	Yes	No	No	Yes	No	No	Yes	Yes	No	No	Yes
2721767	2003	1	44.3641	Male	White	35	SP	350760	Southeast	Rural			Yes			No
0000001	2001	1	42.7762	Male		15	PA	150680	North	Urban
8944363	2014	1	49.6071	Female	White	35	SP	352990	Southeast	Rural
0045955	2010	1	53.347	Female	White	43	RS	431140	South	Urban	No	No	No	Yes	Yes	No	Yes	Yes	No	No	No
2883759	2004	1	54.2806	Female	White	35	SP	354330	Southeast	Urban	No	No	Yes	No	No	No	No		No
2565542	2014	1	49.8289	Male	White	33	RJ	330455	Southeast	Urban	Yes	No	No	No	No	No	No	No	No	No	No
0001292	2000	1		Female		15	PA	150680	North	Urban
2202757	2004	1	26.6913	Female	Mixed	32	ES	320520	Southeast	Urban	No	No	No	No	No	No	No		No
1563835	2011	1	31.091	Male	Black	33	RJ	330340	Southeast	Urban	Yes	No	No	No	No	No	No	No	No	No	No
0076414	2009	1	25.2266	Female	Black	42	SC	421070	South	Rural	Yes	Yes	Yes	Yes	Yes	Yes	No	Yes	Yes	Yes	No
5665901	2010	1	44.6653	Female		35	SP	353440	Southeast	Urban	Yes	Yes	Yes	No	No	No	No	Yes	No	No	No
0493980	2007	1	34.0507	Male	Mixed	33	RJ	330390	Southeast	Urban	Yes	No	No	No	No	No	No	No	No	No	No
2202577	2004	1	28.8871	Male	Black	32	ES	320520	Southeast	Urban
3493744	2015	1	52.9911	Female	White	33	RJ	330455	Southeast	Urban	No	No	No	No	No	No	No	No	Yes	No	No
0278313	2013	1	14.6229	Female	Mixed	12	AC	120040	North	Urban	No	No	No	No	No	No	No	No	No	No	No
0301586	2006	1		Female		23	CE	230440	Northeast	Urban									Yes
0373097	2011	1	53.5031	Female	Mixed	15	PA	150680	North	Urban	No	No	No	No	Yes	Yes	No	No	No	Yes	No
3752785	2014	1	20.0794	Male	White	32	ES	320530	Southeast	Urban	Yes	No	No	No	No	No	No	No	No	No	No
2343481	2002	1	52	Male		35	SP	351380	Southeast	Urban	Yes	No	No	No	No	No	No		No
0030815	2002	1	31.1458	Female	White	33	RJ	330390	Southeast	Urban	Yes
3304684	2004	1	39.2909	Female	White	35	SP	355030	Southeast	Urban
1628831	2011	1	18.3409	Male	White	33	RJ	330580	Southeast	Rural	Yes	No	Yes	Yes	Yes	No	No	Yes	No	Yes	No
7432815	2012	1	28.1259	Female	Mixed	33	RJ	330411	Southeast	Urban	Yes	Yes			Yes			Yes
7456376	2013	1	63.321	Male	White	35	SP	355700	Southeast	Urban	Yes	No	No	No	No	No	No	Yes	No	No	No
6691015	2003	1	40.0821	Male	Mixed	31	MG	311340	Southeast	Urban	Yes	No	No	No	No	No	No		No
8541752	2014	1	39.3511	Male	White	35	SP	352440	Southeast	Urban	No	No	No	Yes	No	No	No	Yes	Yes	No	No
0312818	2011	1	31.5756	Male	Mixed	15	PA	150330	North		No	Yes	No	Yes	Yes	Yes	No	Yes	Yes	Yes	No
0088144	2008	1	32.6982	Female	Mixed	43	RS	432055	South	Urban	No	No	No	No	No	No	No	No	No	No	No
7457696	2013	1	17.8015	Male	White	35	SP	352230	Southeast	Urban	Yes	No	Yes	No	Yes	No	No	Yes	No	No	No
2341871	2005	1	56.271	Male		33	RJ	330490	Southeast	Urban	Yes	Yes	Yes						Yes
3808642	2006	1	39.2197	Female	White	35	SP	355030	Southeast	Urban	No	No	Yes	No	No	No	No		No
7311851	2013	1	45.64	Female		33	RJ	330390	Southeast	Urban	No	Yes	No	No	No	No	No	No	No	No	No
0492526	2007	1	23.3593	Male	White	33	RJ	330390	Southeast		Yes	No	No	No	No	Yes	No	Yes	No	No	No
6956962	2011	1	38.7762	Male	Mixed	35	SP	352730	Southeast		Yes	Yes	Yes	No	No	No	No	Yes	No	No	No
6000048	2011	1	22.4312	Male	Mixed	16	AP	160060	North	Urban	No	No	No	No	No	No	No	Yes	No	Yes	No
0468313	2003	1	32.4791	Male	White	33	RJ	330390	Southeast	Urban	Yes	Yes	No	No	No	No	No		No
0000160	2000	1	37.3443	Male		33	RJ	330630	Southeast	Urban	Yes	No	No	No	No	No	No
1000970	2000	1	3.70431	Female		35	SP	355030	Southeast	Urban	Yes
0523074	2012	1	29.9904	Male	White	33	RJ	330390	Southeast	Urban	No	No	No	No	No	No	Yes	No	No	No	No
2345260	2003	1	32.0821	Male		35	SP	354410	Southeast	Urban
7317299	2011	1	51.4278	Male	Black	35	SP	355030	Southeast	Urban	Yes	No	No	No	No	No	No	No	No	No	No
2348371	2004	1	43.4935	Male	White	35	SP	354410	Southeast	Urban	Yes	No	No	Yes	Yes	No	No		No
0492132	2005	1	20.9008	Male	White	42	SC	420890	South	Urban	Yes	Yes	Yes	No	Yes	No	No		No
7254669	2011	1	58.8036	Female	White	35	SP	354580	Southeast	Urban	Yes
3696616	2006	1	39.373	Male	Mixed	35	SP	350950	Southeast	Urban	No	No	No	No	No	No	No		No
8598532	2015	1	46.0753	Male	Black	35	SP	354500	Southeast	Urban	No	No	Yes	No	No	Yes	No	Yes	No	Yes	No
0216516	2009	1	42.0753	Male	White	43	RS	431870	South	Urban	Yes		Yes	Yes	Yes			Yes	Yes	Yes
5236559	2007	1	35.0226	Female	Black	35	SP	355030	Southeast	Urban	Yes	No	No	No	No	No	No	No	Yes	Yes	No
7126348	2011	1	22.8994	Male	White	35	SP	353650	Southeast	Urban	No	No	No	No	No	No	No	Yes	Yes	No	Yes
0523075	2012	1	45.0595	Female		33	RJ	330390	Southeast	Urban
1589627	2010	1	47.3676	Female	White	42	SC	420420	South	Urban	Yes	No	Yes	No	Yes	No	No	Yes	No	Yes	No
2202277	2002	1	10.3436	Male		35	SP	350950	Southeast	Urban	No	No	Yes	No	No	No	No		No
0910451	2011	1	29.1992	Male	Mixed	33	RJ	330310	Southeast	Urban	Yes	No	Yes	Yes	Yes	No	No	Yes	Yes	Yes	No
5473080	2008	1	23.3539	Male	White	35	SP	354580	Southeast	Urban	No	No	Yes	No	No	No	No	No	No	No	No
1519862	2010	1	24.6543	Male	White	42	SC	421700	South	Urban	No	No	No	No	No	No	No	Yes	Yes	No	No
5177822	2007	1	18.2642	Male	White	35	SP	354580	Southeast		No	No	No	No	No	No	No	No	No	Yes	No
1278903	2010	1	44.1944	Male	White	42	SC	420630	South	Rural	No	Yes	No	No	No	No	No	Yes	Yes	No	No
2038958	2011	1	44.5038	Male	White	42	SC	420890	South	Urban	Yes	No	No	No	No	No	No	No	No	No	No
6002162	2011	1	72.501	Male		31	MG	312980	Southeast	Urban	No	No	No	No	No	No	No	No	No	No	No
3295444	2004	1		Male	Mixed	35	SP	352310	Southeast	Urban	Yes
0023776	2006	1	36.1369	Male	Mixed	15	PA	150140	North	Urban		Yes
0468311	2003	1	30.0479	Male		33	RJ	330390	Southeast	Urban	Yes	No	No	No	No	No	No		No
0232331	2013	1	35.7071	Female	Mixed	12	AC	120040	North	Urban	No	No	No	No	No	No	No	No	No	No	No
3519280	2005	1	12.0657	Female	White	35	SP	354680	Southeast	Rural	Yes	No	Yes	Yes	No	No	Yes		No
0360197	2014	1	36.1944	Female	White	35	SP	350330	Southeast	Urban	No	No	No	No	No	No	No	No	No	No	No
3033247	2007	1	23.5729	Male	Black	16	AP	160030	North	Urban	No	No	No	No	Yes	No	No	Yes	Yes	No	No
0064701	2009	1	45.41	Female	White	12	AC	120040	North	Urban	No	Yes	No	No	Yes	Yes	No	Yes	No	No	No
1157213	2013	1	21.4839	Female	White	26	PE	260190	Northeast	Rural	No	Yes	No	No	No	No	No	Yes	Yes	Yes	No
1470060	2000	1	44.7255	Male		35	SP	354730	Southeast	Urban	No	Yes	Yes	No	No	No	No
0308553	2003	1	17.6537	Male	White	43	RS	431490	South	Urban	Yes	No	No	Yes	Yes	No	No		Yes
2484984	2011	1	57.514	Male	White	41	PR	410580	South	Urban	Yes	No	No	No	No	No	No	No	No	No	No
0505661	2009	1	11.1896	Male	White	33	RJ	330390	Southeast	Urban	No	No	Yes	No	No	No	No	No	No	No	No
1596908	2000	1	34.6037	Male		35	SP	350635	Southeast	Urban	Yes				Yes		No
9316064	2013	1	52.178	Male		35	SP	354990	Southeast	Urban	Yes	No	No	No	No	No	No	Yes	No	No	No
2599133	2014	1	34.2313	Male	White	33	RJ	330455	Southeast	Urban	Yes	No	No	No	No	No	No	No	No	No	No
0236291	2014	1	30.6311	Female	White	12	AC	120040	North	Urban	Yes	Yes	No	Yes	No	Yes	No	Yes	Yes	No	No
1791815	2011	1	16.4654	Male	White	42	SC	420490	South	Rural	Yes	No	Yes	Yes	No	No	Yes	No	No	No	No
1259840	2001	1	36.1013	Male		35	SP	354780	Southeast	Urban	Yes
2757094	2003	1	18.7734	Male		35	SP	354780	Southeast	Urban			Yes
1516815	2006	1	7.55373	Male		41	PR	410580	South	Urban	No	No	No	No	No	No	No		Yes
2910723	2006	1	62.1821	Male		35	SP	354780	Southeast	Urban	No	No	No	No	No	No	No		No
0628919	2012	1	43.4415	Male	Black	24	RN	241142	Northeast	Urban	Yes	No	Yes	Yes	No	No	Yes	Yes	No	No	Yes
2905471	2005	1	41.2211	Male		35	SP	354780	Southeast	Urban	Yes	Yes	Yes	Yes	Yes	No	No		Yes
7464821	2012	1	21.7632	Male	Black	35	SP	352050	Southeast	Urban	Yes	No	No	No	Yes	No	Yes	No	No	Yes	No
9135137	2001	1	41.9603	Male		43	RS	432150	South	Urban	Yes	Yes	Yes	Yes	Yes	No	Yes
3163326	2004	1	30.026	Male	White	35	SP	354780	Southeast	Urban	Yes	Yes	No	No	No	No	No		No
5000279	2008	1	35.2252	Male	White	41	PR	411950	South	Urban	No	No	No	Yes	No	No	No	No	No	No	No
0069122	2000	1	67.8658	Male		32	ES	320500	Southeast	Urban
8644857	2009	1	65.9658	Female	White	31	MG	310620	Southeast	Urban	Yes
0372110	2010	1		Male	White	43	RS	431730	South	Urban	No	No	Yes	No	No	No	Yes	No	No	No	No
0513789	2011	1	59.9754	Male	White	33	RJ	330390	Southeast	Urban	Yes	No	No	No	No	No	No	No	No	No	No
0140575	2003	1	49.8015	Male	White	42	SC	420910	South	Urban	Yes	No	Yes	No	No	No	No		No
0753622	2006	1	46.9979	Male	White	42	SC	420240	South	Urban	No	No	No	Yes	No	No	No		No
7446125	2012	1	50.1465	Female	White	35	SP	352390	Southeast	Urban	No	No	No	No	No	No	No	No	No	No	No
3882983	2007	1	47.1431	Male	White	35	SP	354520	Southeast	Urban	Yes	No	Yes	No	No	No	No	No	Yes	No	No
0066761	2001	1		Female		25	PB	250320	Northeast	Urban
0234353	2006	1	52.5366	Male		23	CE	230440	Northeast	Urban
3147477	2014	1	24.6434	Female	White	32	ES	320332	Southeast	Urban	No	No	Yes	Yes	Yes	No	No	No	No	No	No
5591656	2010	1	43.0171	Male	Mixed	35	SP	354780	Southeast	Urban	Yes
0028901	2007	1	18.1328	Male	Mixed	12	AC	120040	North	Urban	No	No	No	No	Yes	No	No	No	No	No	No
6673807	2011	1	42.1246	Male		35	SP	354870	Southeast	Urban	No	No	No	No	No	No	No	Yes	No	Yes	No
8237611	2013	1	72.7036	Male	White	35	SP	355030	Southeast	Urban	No	No	Yes	No	No	No	No	No	No	No	No
9423835	2014	1	14.2012	Male	White	35	SP	350950	Southeast	Urban	No	No	No	No	No	No	No	Yes	No	Yes	No
0387678	2014	1	33.8015	Male	Mixed	29	BA	292740	Northeast	Urban	Yes	Yes	No	Yes	Yes	No	No	Yes	Yes	Yes	No
1309980	2002	1	44.1123	Male	White	35	SP	351880	Southeast	Urban	Yes	No	Yes	No	No	No	No		Yes
7323856	2015	1	54.6064	Female	Mixed	33	RJ	330390	Southeast	Urban	No	No	No	No	No	No	No	Yes	No	No	No
8042192	2013	1	29.2539	Female	White	35	SP	354850	Southeast		Yes	No	No	No	No	No	No	No	No	No	No
9115437	2001	1	17.5661	Male		43	RS	430220	South	Urban			Yes
0475260	2004	1	25.3306	Male	Black	33	RJ	330390	Southeast	Urban	Yes	No	No	No	No	No	No		No
3628857	2006	1	17.5661	Male		35	SP	355030	Southeast	Urban	Yes	No	No	No	Yes	No	No
0983516	2008	1	15.9671	Male	White	42	SC	420120	South	Rural	No	No	No	Yes	No	No	Yes	Yes	Yes	No	No
0155821	2006	1	26.4832	Male	Mixed	15	PA	150140	North	Urban
0355191	2014	1	50.9514	Male	Mixed	35	SP	353440	Southeast	Urban		Yes		Yes				Yes
5261092	2012	1	49.8946	Male	White	31	MG	310150	Southeast	Urban	Yes	Yes	Yes	No	Yes	Yes	No	Yes	Yes	Yes	No
5064581	2010	1	16.1862	Male	White	41	PR	410690	South	Urban	Yes	No	No	No	Yes	No	No	Yes	Yes	No	No
1016150	2002	1		Male		33	RJ	330455	Southeast	Urban	Yes			Yes
0456990	2014	1	60.3395	Male	Mixed	53	DF	530010	Central	Urban	Yes	No	No	No	No	No	No	Yes	Yes	No	No
3002967	2013	1	19.9863	Male	White	41	PR	410180	South	Urban	No	No	Yes	No	No	No	No	No	No	No	No
0001366	2000	1	20.501	Male		15	PA	150510	North	Urban
6039835	2009	1	9.45927	Male	White	35	SP	351300	Southeast	Urban	No	No	No	No	No	No	No	No	No	Yes	No
0020211	2006	1	24.8077	Male	Mixed	29	BA	291360	Northeast	Urban	No	No	No	No	No	No	No		No
5027008	2002	1	38.8474	Female		33	RJ	330455	Southeast	Urban
2343841	2015	1	51.373	Male	White	42	SC	421190	South	Urban	Yes	Yes	No	No	No	No	No	Yes	Yes	No	No
7286265	2013	1	45.6728	Male	Mixed	33	RJ	330380	Southeast		Yes	Yes	Yes	No	No	No	No	No	No	Yes	Yes
0000169	2000	1	37.2567	Female		33	RJ	330630	Southeast	Urban	Yes	No	No	No	No	No	No
0138406	2004	1	56.0602	Female	White	42	SC	421130	South	Urban	Yes	No	No	No	No	No	No		No
0041024	2009	1	44.3368	Male	Mixed	29	BA	291360	Northeast	Urban
6643327	2008	1	48.6598	Male	White	12	AC	120001	North	Urban	No	No	Yes	Yes	No	No	No	No	No	No	No
1789739	2007	1	42.8528	Male	White	41	PR	410690	South	Urban	Yes	Yes	No	No	No	No	No	No	No	No	No
0119017	2011	1	43.1102	Male	Mixed	13	AM	130260	North	Urban	Yes	Yes	No	Yes	Yes	No	No	Yes	No	Yes	No
0075051	2002	1	27.4031	Male	White	42	SC	420540	South	Urban	Yes	No	No	No	No	No	No		Yes
0000438	2000	1		Female		15	PA	150140	North	Urban
1120001	2004	1	48.7009	Male	White	41	PR	410690	South	Urban	No	No	No	No	No	No	No		No
6757569	2011	1	34.1246	Male		35	SP	351870	Southeast	Urban	No	No	No	No	No	No	No	Yes	No	No	No
1209249	2002	1	46.36	Female		35	SP	355030	Southeast	Urban	Yes	No	No	No	Yes	No	No		No
0747042	2010	1	60.271	Male	Mixed	33	RJ	330610	Southeast	Urban	No	No	Yes	Yes	Yes	No	Yes	Yes	Yes	No	No
0140712	2003	1	16.0931	Male	White	42	SC	420910	South	Urban	No	No	No	No	No	No	No		No
0269722	2011	1	9.82067	Male	White	33	RJ	330350	Southeast	Urban	No	No	No	No	No	Yes	No	Yes	Yes	No	No
0073771	2002	1	59.2936	Male	Black	51	MT	510630	Central	Urban	Yes	Yes	Yes	No	Yes	No	No		No
1592111	2000	1	42.1629	Male		35	SP	354340	Southeast	Urban	No	Yes	No	Yes	Yes	No	No
7035382	2014	1	12.3313	Male		33	RJ	330350	Southeast		Yes	No	No	No	No	No	No	No	No	No	No
1253622	2001	1	18.0835	Male		35	SP	354780	Southeast	Urban	Yes		Yes	Yes
6975125	2011	1	25.3279	Male	White	35	SP	355030	Southeast	Urban	No	No	No	No	No	No	No	Yes	No	No	No
0934387	2007	1	24.4189	Male	White	42	SC	420590	South	Urban	No	No	No	No	No	No	No	No	No	No	No
1175967	2001	1	33.3771	Male		35	SP	355030	Southeast	Urban			Yes	Yes
1880806	2001	1	69.1964	Male		35	SP	354100	Southeast	Urban	Yes	Yes	Yes	No	Yes	No	No
2780586	2013	1	43.9945	Male	White	41	PR	410870	South	Rural	No	No	Yes	Yes	No	No	Yes	Yes	Yes	No	Yes
0155806	2006	1	33.6646	Male		15	PA	150140	North	Urban
0173657	2005	1	22.2505	Female	Mixed	51	MT	510885	Central	Urban	No	No	Yes	No	Yes	No	Yes		Yes
5303643	2009	1	25.8727	Female	Black	35	SP	350950	Southeast	Rural	Yes	No	No	No	No	No	No	No	No	No	No
0107161	2011	1	67.7454	Male	Mixed	21	MA	211245	Northeast	Rural	No	No	No	No	No	No	Yes	No	No	No	No
0167608	2007	1	28.5859	Male	Mixed	15	PA	150140	North	Urban	Yes
0606829	2008	1	55.0637	Male	White	43	RS	431402	South	Rural	No	Yes	Yes	Yes	No	Yes	Yes	Yes	No	No	Yes
0648647	2012	1	52.8515	Male	White	43	RS	431680	South	Urban	Yes	No	Yes	Yes	No	No	Yes	Yes	Yes	Yes	Yes
2202681	2004	1	21.4894	Male		32	ES	320520	Southeast	Urban	No	Yes	No	No	No	No	No		Yes
1993940	2009	1	48.9227	Male	White	41	PR	411680	South	Rural	No	No	Yes	Yes	No	No	No	Yes	No	No	No
2449592	2014	1	48.5996	Male	White	42	SC	420910	South	Urban	No	No	Yes	No	No	No	No	Yes	Yes	No	No
2175591	2004	1	16.4682	Male	White	32	ES	320120	Southeast	Urban	Yes	Yes	Yes	No	No	No	No		No
0359240	2004	1	31.4168	Male	White	42	SC	420240	South	Urban	No	Yes	No	No	No	No	No		No
1099895	2002	1		Male		35	SP	355030	Southeast	Urban
7265878	2011	1	62.1848	Male	Mixed	35	SP	355030	Southeast	Urban	Yes	No	No	No	No		No	No	No	No	No
1138063	2015	1	49.9603	Male	White	42	SC	420900	South	Urban	Yes	No	Yes	No	No	No	No	No	No	No	No
1030131	2010	1	57.4319	Female	Mixed	27	AL	270430	Northeast	Urban	No	Yes	No	No	Yes	No	No	Yes	No	No	No
9118703	2001	1	47.7509	Female		43	RS	432030	South	Rural	Yes	Yes	Yes	Yes	Yes		Yes
2293820	2006	1	43.3703	Male	White	32	ES	320030	Southeast	Rural	Yes	No	Yes	Yes	No	No	Yes		No
6400283	2012	1	53.9877	Male		35	SP	355030	Southeast	Urban	No	No	No	No	No	No	No	Yes	No	No	No
0518434	2009	1	47.3237	Female	White	43	RS	431490	South	Urban	Yes	No	No	No	No	No	No	No	No	No	No
0499313	2007	1	38.4476	Male	Mixed	35	SP	351880	Southeast	Urban	No	No	Yes	No	No	No	No	Yes	No	No	No
8177222	2012	1	40.4189	Male	White	35	SP	354870	Southeast		Yes	Yes	Yes	Yes	No	Yes	No	Yes	No	Yes	Yes
5163421	2013	1	16.679	Male	White	41	PR	410690	South	Urban	No	No	Yes	No	No	No	No	No	No	No	No
3834505	2007	1	22.0397	Male	Mixed	35	SP	355030	Southeast	Urban	No	No	No	No	No	No	No	Yes	Yes	No	No
0800276	2013	1	42.2806	Male	White	43	RS	430460	South	Urban	No	No	No	No	No	No	No	No	No	No	No
7035375	2014	1	17.3963	Male	Mixed	33	RJ	330350	Southeast	Urban
0152260	2002	1	23.0034	Male		42	SC	420290	South	Urban			Yes
9389127	2013	1	42.5736	Male	White	35	SP	354870	Southeast	Urban	Yes	No	No	No	No	No	No	No	No	No	No
0000189	2000	1	6.11362	Female		33	RJ	330630	Southeast	Urban
0799146	2013	1	51.7563	Male		43	RS	430930	South	Urban	No	No	Yes	No	No	No	Yes	Yes	No	No	Yes
0000314	2001	1	26.026	Male		33	RJ	330350	Southeast	Urban	Yes	Yes	Yes
0945908	2005	1	63.6879	Male	White	41	PR	410640	South	Urban	No	No	Yes	No	Yes	No	No		Yes
2492096	2011	1	55.3402	Male	White	41	PR	410690	South	Urban	Yes	Yes	Yes	No	Yes	No	No	No	No	Yes	No
5486666	2010	1	63.5127	Male	White	35	SP	354870	Southeast		No	No	No	No	No	No	No	No	No	No	No
0231561	2004	1	52.0411	Male	White	43	RS	432260	South	Urban	No	No	No	No	No	No	No		No
0024460	2006	1	27.447	Male	Mixed	13	AM	130260	North	Urban	Yes	Yes	Yes	Yes	No	No	No		Yes
0739399	2008	1	32.5613	Male	White	43	RS	430467	South	Rural	No	No	No	No	No	No	Yes	Yes	Yes	No	No
3648770	2011	1	20.4079	Female	Black	35	SP	351907	Southeast	Urban		No	No	No	No	No	No	Yes	No	No	No
2260755	2006	1	10.5845	Female	Mixed	33	RJ	330455	Southeast	Urban	No	No	Yes	No	Yes	No	No		No
0206362	2001	1	52.0712	Male		43	RS	431407	South	Rural	No	No	No	Yes	No	No	Yes
0165217	2010	1	23.8083	Male		29	BA	292740	Northeast	Urban	Yes	No	No	No	No	No	No	No	No	No	No
2508813	2014	1	87.8029	Male	Mixed	11	RO	110013	North	Urban	No	No	No	No	No	No	No	No	No	Yes	No
4908402	2008	1	57.1472	Male	White	35	SP	353760	Southeast		Yes	Yes	No	No	Yes	No	No			Yes	No
5733961	2009	1	37.128	Male	White	35	SP	354870	Southeast	Urban	Yes				Yes			Yes
0053027	2002	1	35.9863	Male		43	RS	430350	South		Yes		Yes			Yes	Yes
0648039	2010	1		Male		33	RJ	330490	Southeast	Urban	Yes
0010957	2001	1	56.9281	Male		33	RJ	330490	Southeast		No	Yes	No	No	No	No	No
3651964	2006	1	4.90075	Male	Mixed	35	SP	351870	Southeast	Urban	No	No	No	No	No	No	No		No
5732825	2012	1	13.8015	Female	Mixed	33	RJ	330090	Southeast	Rural	Yes	No	No	No	No	No	No	No	No	No	No
0767533	2003	1	18.6776	Male	White	41	PR	410420	South	Urban	No	No	Yes	No	No	No	No		No
1563782	2011	1	16.3012	Male	White	33	RJ	330340	Southeast	Urban	Yes	No	No	No	No	No	No	No	No	No	No
3209602	2004	1	34.7351	Male	White	35	SP	353230	Southeast		Yes	No	Yes	Yes	No	No	No		Yes
6000008	2014	1	11.6003	Male	Mixed	16	AP	160060	North	Urban	No	No	No	No	No	No	No	Yes	No	Yes	No
0176924	2008	1	55.1732	Male	Mixed	15	PA	150140	North	Urban	Yes	No	No	No	Yes	No	No	Yes	Yes	No	No
0308516	2003	1	37.807	Male	White	43	RS	432300	South	Urban	No	No	No	No	No	No	No		Yes
8306472	2013	1	39.7591	Male	White	35	SP	355410	Southeast	Urban	Yes	Yes	No	No	Yes	No				No
3587549	2006	1	15.0472	Male	White	35	SP	354970	Southeast	Urban	No	No	No	Yes	No	No	No		No
7842463	2012	1	34.872	Male	White	35	SP	353670	Southeast	Urban	Yes	No	Yes	No	No	No	No	No	No	No	No
1299073	2009	1	15.8987	Male	Mixed	42	SC	420240	South	Urban	Yes	No	No	No	Yes	No	No	Yes	No	No	No
8518355	2014	1	49.5305	Female	White	35	SP	352990	Southeast	Rural	No	No	No	Yes	No	No	No	Yes	Yes	No	No
0744285	2006	1	26.2806	Male	White	42	SC	420290	South	Urban	No	No	Yes	No	No	No	Yes		No
5440009	2010	1	15.0773	Male	White	35	SP	353870	Southeast	Urban	Yes	No	No	Yes	No	No	No	No	No	Yes	No
3343326	2014	1	17.9494	Male	White	41	PR	412550	South	Urban	No	No	No	No	Yes	No	No	No	No	No	No
5879954	2010	1	15.3511	Male	White	35	SP	354980	Southeast	Urban	No	No	Yes	No	No	No	No	No	No	No	No
4906528	2007	1	44.6626	Male		35	SP	354850	Southeast	Urban	Yes	No	No	No	No	No	No	No	No	No	No
0080008	2003	1	36.7666	Male	Mixed	53	DF	530010	Central	Urban	No	No	Yes	No	No	No	No		No
0860678	2013	1	11.2526	Male	White	43	RS	431410	South	Urban	No	No	Yes	No	No	No	No	Yes	No	No	No
0283874	2011	1	33.1828	Female	White	43	RS	432270	South	Rural	No	No	No	Yes	No	Yes	No	Yes	No	No	Yes
0236188	2008	1	49.8179	Male		33	RJ	330350	Southeast			Yes
1101007	2012	1	53.5661	Female	Mixed	26	PE	261070	Northeast	Urban	Yes	Yes			Yes				Yes	Yes
2830984	2003	1	34.4285	Male		35	SP	354980	Southeast		No	No	No	Yes	Yes	No	No		Yes
0176843	2003	1	28.5284	Male	White	43	RS	430350	South	Rural	No	No	Yes	Yes	Yes	No	Yes		Yes
9852311	2013	1	18.0945	Male		33	RJ	330630	Southeast	Urban	Yes	No	No	No	No	No	No	No	No	No	No
1047944	2011	1	45.1116	Male	Mixed	27	AL	270430	Northeast	Urban	Yes	No	No	No	Yes	No	No	Yes	Yes	No	No
3089090	2011	1	23.0171	Female	White	32	ES	320310	Southeast	Urban	Yes	Yes	Yes	No	Yes	No	No	No	No	Yes	No
0241827	2014	1	43.6687	Male	White	53	DF	530010	Central	Urban	No	No	No	Yes		No	No		No	Yes	No
0000422	2000	1	25.3388	Male		53	DF	530010	Central	Urban
2377326	2011	1	12.0876	Female	White	41	PR	410775	South	Urban	No	No	No	No	No	Yes	No	No	No	No	No
0723759	2001	1	15.3018	Male		41	PR	411915	South	Urban	No	No	Yes	No	No	No	No		No
5759099	2011	1	53.1335	Female	White	35	SP	353060	Southeast	Urban	Yes	No	No	No	No	No	No	No	No	No	No
1036810	2015	1	27.258	Male	White	35	SP	350760	Southeast	Urban	Yes	No	Yes	No	No	No	No	Yes	No	No	No
0467290	2012	1	41.3196	Female	Mixed	15	PA	150340	North	Urban	No	No	Yes	Yes	No	No	No	No	No	No	No
0286509	2008	1	28.909	Male		26	PE	261160	Northeast	Urban		Yes
3549278	2005	1	25.2895	Male	White	35	SP	354990	Southeast	Urban	No	No	No	No	No	No	No		No
0490050	2014	1	25.8152	Male	White	35	SP	354990	Southeast	Urban	No	No	No	No	No	No	No	No	No	No	No
8947917	2009	1	60.9309	Male	White	31	MG	311530	Southeast	Urban	Yes	No	Yes	No	No	No	No	Yes	Yes	No	No
2411336	2009	1	23.7509	Male	Black	33	RJ	330350	Southeast	Urban	Yes	No	Yes	No	No	No	No	No	No	No	No
0268856	2010	1	40.0329	Male		33	RJ	330350	Southeast	Urban	No	No	Yes	No						No
0081867	2004	1	11.3511	Male	Mixed	32	ES	320130	Southeast	Urban	Yes	Yes	No	Yes	Yes	No	No		Yes
0000014	2001	1	44.4408	Male	White	42	SC	420890	South	Urban	Yes	Yes	Yes	Yes	Yes	No	Yes		Yes
9186919	2014	1	46.7488	Female	White	35	SP	350850	Southeast	Urban	No	No	No	No	No	No	No	No	No	No	No
1132203	2009	1	21.4237	Male	White	42	SC	421210	South	Urban	No	No	No	No	No	No	No	Yes	No	No	Yes
0151769	2014	1	27.3073	Male	Mixed	12	AC	120020	North
0385374	2000	1	24.3915	Male		41	PR	410220	South	Urban	No	No	Yes	Yes	No	Yes	Yes
0012728	2002	1	48.1615	Male		33	RJ	330350	Southeast	Urban	Yes	No	No	No	No	No	No		No
0881181	2004	1	34.7625	Male	White	41	PR	411530	South	Urban	No	No	No	No	No	No	No		No
2923318	2013	1	6.35729	Male	White	32	ES	320020	Southeast	Urban	Yes	No	No	Yes	Yes	No	No	Yes	Yes	No	No
0065123	2002	1	21.9904	Male	White	43	RS	430467	South	Rural		No	No	No	No	No	Yes		No
2317721	2006	1	23.5784	Female	White	32	ES	320080	Southeast	Urban	No	No	No	Yes	Yes	No	No		No
5077635	2015	1	50.1109	Male	Mixed	33	RJ	330010	Southeast	Urban	No	No	No	No	No	No	No	No	No	No	No
2385252	2011	1	57.2293	Male	White	31	MG	312770	Southeast	Urban	Yes	No	No	No	No	No	No	No	No	No	No
1099993	2002	1		Male		35	SP	355030	Southeast	Urban	Yes	Yes	Yes		Yes
3540007	2005	1	29.2156	Male	Mixed	35	SP	355030	Southeast	Urban	No	Yes	No	No	No	No	No		No
3763700	2007	1	84.5996	Male	Mixed	35	SP	351060	Southeast	Urban	No	No	No	Yes	No	No	Yes	Yes	No	Yes	No
1162562	2000	1	12.7283	Male		35	SP	355030	Southeast	Urban	Yes	No	No	No	No	No	No
1567082	2011	1		Female		33	RJ	330340	Southeast	Urban	Yes	Yes	No	No	No	No	No	No	No	No	No
0079452	2005	1	40.8679	Male	Mixed	29	BA	292740	Northeast	Urban	No	No	No	No	Yes	No	No		No
2167735	2001	1	35.9726	Male		26	PE	261160	Northeast	Urban
2848118	2013	1	12.6762	Female	White	32	ES	320316	Southeast	Urban	No	No	No	No	No	No	No	No	No	No	No
0177518	2009	1	0.969199	Male	Mixed	31	MG	315780	Southeast	Urban	Yes	No	No	No	No	No	No	No	No	No	No
1016248	2002	1	62.1273	Male		35	SP	354995	Southeast	Urban	Yes
1414953	2007	1	38.0068	Male	White	41	PR	412090	South	Urban	No	No	Yes	No	Yes	No	Yes	Yes	No	Yes	Yes
0000026	2000	1	37.3415	Female		33	RJ	330620	Southeast	Urban
1563825	2011	1	40.0192	Female	White	33	RJ	330340	Southeast	Urban	Yes	No	No	No	No	No	No	No	No	No	No
0807660	2010	1	24.3641	Male	Mixed	28	SE	280480	Northeast	Urban	No	No	Yes	No	No	No	No	Yes	Yes	Yes	No
5944479	2008	1	51.3155	Female	White	35	SP	355020	Southeast	Urban	No	No	No	Yes	No	No	No	No	No	No	No
6593472	2012	1	61.1253	Male	White	31	MG	312880	Southeast	Urban	Yes	No	No	No	No	No	No	No	No	No	No
9131584	2001	1	43.5619	Male		43	RS	431440	South	Urban	Yes	No	No	Yes	No	No
0503895	2004	1	37.4647	Male	White	42	SC	421420	South	Rural	Yes	No	No	No	No	No	No		No
0452156	2011	1	27.1595	Male	White	43	RS	431990	South	Urban	No	No	Yes	No	No	No	No	No	No	No	No
0357377	2015	1	62.1739	Male	Mixed	12	AC	120040	North		Yes	No	Yes	Yes	No	Yes	No	Yes	No	No	No
0001022	2001	1	25.0431	Male		27	AL	270430	Northeast	Urban
1727822	2000	1	40.3806	Male		35	SP	351340	Southeast	Urban	Yes	No	No	No	No	No	No
2639839	2004	1	33.8125	Male	Mixed	35	SP	355365	Southeast	Urban	Yes	No	Yes	No	Yes	No	Yes		No
2202603	2004	1	27.0938	Male	Mixed	32	ES	320520	Southeast	Urban	Yes	No	No	Yes	Yes	No	No		No
0967803	2010	1	19.4716	Male	White	42	SC	420650	South	Urban	Yes	No	Yes	No	No	No	No	No	No	No	No
1628846	2011	1	35.5072	Female	Mixed	33	RJ	330580	Southeast	Urban	Yes	Yes	Yes		Yes			Yes
0074353	2002	1	31.9233	Male		29	BA	292740	Northeast	Urban	Yes	Yes	Yes	No	Yes	No	No
1773431	2014	1	31.3703	Male	White	42	SC	420220	South	Urban	No	No	Yes	Yes	No	No	No	No	No	No	No
6996090	2011	1	46.371	Male		35	SP	355240	Southeast	Urban	Yes	Yes	Yes	Yes	Yes			Yes	Yes	Yes
2918278	2015	1	64.5366	Male	White	41	PR	412380	South	Rural	No	No	No	Yes	No	Yes	No	Yes	No	No	No
7103235	2005	1	26.9377	Female	Black	33	RJ	330600	Southeast	Urban	No	Yes	No	No	Yes	No			Yes
5238441	2007	1	17.4839	Male	Mixed	35	SP	355030	Southeast	Urban	Yes								Yes
0055127	2009	1	26.8474	Male	Mixed	13	AM	130260	North	Urban	Yes	Yes	No	Yes	No	No	No	Yes	No	No	No
7568557	2013	1	16.8706	Male	Black	35	SP	355240	Southeast	Urban
2268690	2005	1	20.0821	Female	Black	33	RJ	330170	Southeast	Urban	Yes	No			Yes	No	No
5038010	2007	1	19.9781	Male	White	35	SP	355030	Southeast	Urban	No	No	No	No	Yes	No	No	No	No	No	No
9104067	2000	1	6.61465	Female		43	RS	431440	South	Urban		Yes			Yes
5237893	2015	1	43.3292	Male	White	41	PR	410690	South	Urban	Yes	Yes	Yes	Yes	Yes	No	No	Yes	Yes	Yes	No
1176923	2005	1	18.9076	Male	White	41	PR	410690	South	Urban	No	No	Yes	No	No	No	No		No
0095440	2000	1	27.8877	Male		27	AL	270430	Northeast	Urban
0000103	2000	1	22.0233	Male		33	RJ	330630	Southeast	Urban	Yes						No
0374747	2014	1	41.8234	Male		53	DF	530010	Central	Urban	Yes	No	No	No	No	No	No	Yes	No	No
0847574	2002	1	13.8426	Female		23	CE	230860	Northeast	Urban
8899626	2014	1	51.3374	Male	White	35	SP	351020	Southeast	Urban	Yes	Yes	No	No	Yes	No	No	Yes	No	No	No
1548385	2006	1	27.666	Male	White	41	PR	410690	South	Urban	No	No	Yes	No	No	No	No		No
1182703	2001	1	7.5729	Male		35	SP	355030	Southeast	Urban	No
0237854	2003	1	39.2279	Male	White	42	SC	421820	South	Urban	Yes	No	Yes	No	Yes	No	No		No
5514010	2010	1	37.9055	Male	Mixed	35	SP	352310	Southeast	Urban	Yes	No	Yes	No	Yes	No	No	Yes	Yes	Yes	No
5959864	2009	1	22.0287	Female	White	35	SP	351050	Southeast	Urban	Yes	No	Yes	No	No	No	No	Yes	No	No	No
5759669	2009	1	39.5921	Male		35	SP	355030	Southeast	Urban
2341068	2015	1		Male	White	42	SC	421880	South	Urban	No	No	Yes	Yes	Yes	No	Yes	Yes	No	No	No
5928698	2010	1	33.0048	Male	White	31	MG	314760	Southeast	Rural	No	No	No	No	No	No	No	Yes	Yes	No	Yes
2891673	2012	1	5.65366	Female	White	41	PR	411370	South
0832710	2003	1	13.065	Male	White	41	PR	410690	South	Urban	No	Yes	No	No	No	No	No		No
6593512	2012	1	32.7201	Male	White	31	MG	312880	Southeast	Urban	Yes	No	No	No	Yes	No	No	No	No	No	Yes
2667368	2010	1	30.5791	Male	Black	33	RJ	330455	Southeast	Urban	Yes	No	No	No	No	No	No	No	Yes	No	No
0539342	2010	1	56.1451	Male	White	33	RJ	330170	Southeast	Urban	Yes	Yes	Yes	No	Yes	No	No	Yes	No	No	No
0119541	2004	1	66.2478	Male		15	PA	150140	North	Urban	Yes	No	No	No	No	No	No		No
1179558	2000	1	25.6509	Male		35	SP	355030	Southeast	Urban	Yes	No	No	No	No	No	No
1343547	2000	1	32.7447	Male		35	SP	354850	Southeast	Urban			Yes	Yes			Yes
0000162	2000	1	43.5975	Male		33	RJ	330630	Southeast	Urban	Yes	No	No	No	No	No	No
1619278	2009	1	82.7981	Male	White	42	SC	420820	South	Urban	Yes	No	No	No	Yes	No	No	Yes	No	No	No
0773148	2015	1	31.217	Male	Mixed	29	BA	292740	Northeast	Urban	No	No	No	No	No	No	No	Yes	No	Yes	No
2207554	2004	1	56.3888	Male	Mixed	32	ES	320520	Southeast	Urban	Yes	No	No	No	No	No	No		No
0950417	2011	1	53.87	Male		26	PE	261160	Northeast	Urban	Yes
2724257	2011	1	48.1971	Female	Mixed	32	ES	320130	Southeast	Urban	Yes	No	No	No	No	No	No	Yes	No	No	No
0738601	2007	1	26.4148	Female	White	33	RJ	330610	Southeast	Urban	No	No	No	Yes	Yes	No	No	No	Yes	No	No
1564111	2011	1	38.976	Male	White	33	RJ	330340	Southeast	Urban	Yes	No	Yes	No	Yes	No	No	Yes	No	No	No
0053148	2002	1		Male		43	RS	431240	South	Rural	Yes	No	No	Yes	No	No	Yes
0101250	2003	1	19.4579	Male		15	PA	150140	North	Urban
1563788	2011	1	19.1759	Male	Black	33	RJ	330340	Southeast	Urban	Yes	No	No	No	No	No	No	No	No	No	No
0556303	2013	1	64.9117	Female	White	15	PA	150680	North	Rural	No	No	No	Yes	No	No	No	No	No	No	No
0191382	2003	1	51.8877	Female	White	43	RS	430680	South	Urban	No	No	No	No	No	No	No		No
0072276	2002	1	29.796	Male	White	43	RS	431730	South	Rural	Yes	Yes	Yes	No	No	No	Yes		Yes
0206298	2003	1	25.1882	Male	White	43	RS	430130	South	Urban	No	No	No	No	No	No	No		Yes
0023942	2008	1	12.4216	Male	Mixed	29	BA	291360	Northeast	Urban	No	No	No	No	No	No	No	No	No	No	No
9398693	2013	1	53.024	Female		35	SP	355030	Southeast	Urban	No	No	No	Yes	No	No	No	Yes	No	No	No
1567295	2011	1		Female		33	RJ	330340	Southeast	Urban	Yes	No	No	No	No	No	No	No	No	No	No
9389551	2013	1	28.2765	Male	White	35	SP	355030	Southeast	Urban	Yes	No	No	No	No	No	No	No	No	No	No
6758351	2011	1	19.8905	Male	Mixed	35	SP	355030	Southeast	Urban	No	No	No	No	No	No	No	Yes	No	No	No
0001318	2000	1		Male		15	PA	150680	North	Urban
0605156	2005	1	46.4476	Male	White	42	SC	421190	South	Urban	No	No	Yes	No	No	No	No		No
1565000	2011	1	21.2895	Male	White	33	RJ	330340	Southeast	Urban	Yes	No	No	No	No	No	No	No	No	No	No
6059254	2009	1	19.0226	Male	Mixed	35	SP	354780	Southeast	Urban	No	No	No	No	Yes	No	Yes	Yes	No	Yes	Yes
3742520	2014	1	39.9726	Male		32	ES	320530	Southeast	Urban	Yes	No	No	No	Yes	No	No	Yes	Yes	Yes	No
7234821	2011	1	26.6557	Male	White	35	SP	355030	Southeast		No	No	Yes	No	No	No	No	No	No	No	No
0484404	2012	1	47.4305	Male	White	43	RS	431365	South	Rural	No	No	No	Yes	No	No	Yes	Yes	No	No	No
4218707	2001	1	43.0281	Male		42	SC	421870	South	Urban			Yes
1565240	2011	1	37.8042	Female	Black	33	RJ	330340	Southeast	Urban	Yes	No	No	No	No	No	No	No	No	No	No
7353270	2011	1	13.8398	Male	Mixed	35	SP	355030	Southeast	Urban	Yes	No	Yes	No	Yes	No	No	Yes	No	Yes	No
5607104	2009	1	36.0657	Male	Mixed	35	SP	355030	Southeast	Urban	No	No	No	No	No	No	No	Yes	No	No	No
1721630	2014	1	27.4853	Male	White	42	SC	421510	South	Urban	Yes	No	Yes	Yes	No	No	No	No	No	No	No
1563871	2011	1	19.6523	Male	White	33	RJ	330340	Southeast	Urban	Yes	No	No	No	No	No	No	No	No	No	No
3287417	2015	1	16.9144	Male	White	41	PR	410590	South	Urban	Yes	No	No	No	Yes	Yes	No	Yes	No	No	No
2469221	2006	1	66.0014	Male	White	33	RJ	330330	Southeast	Urban	Yes	No	No	No	No	No	No		No
1563910	2011	1	31.7454	Female	White	33	RJ	330340	Southeast	Urban	Yes	No	No	No	No	No	No	No	No	No	No
3210606	2014	1	53.9439	Male		32	ES	320530	Southeast	Urban	Yes	No				No	No
0505263	2004	1	41.6756	Male	White	42	SC	420590	South	Rural	No	No	Yes	Yes	No	No	Yes		No
0475247	2013	1	44.5695	Male	White	43	RS	430420	South	Rural	No	No	No	Yes	No	No	Yes	Yes	No	No	Yes
7791529	2012	1	32.5339	Male	Mixed	35	SP	351060	Southeast	Urban	No	No	No	No	No	No	No	No	No	No	No
0594987	2000	1	30.9158	Male		42	SC	420450	South	Urban	Yes	No	No	No	No	No	Yes
0847399	2015	1	15.4962	Male	Mixed	43	RS	432253	South	Urban	Yes	No	Yes	No	Yes	No	Yes	Yes	No	Yes	Yes
1311748	2009	1	10.9487	Male	White	42	SC	420200	South	Urban	Yes	No	Yes	No	Yes	No	No	Yes	No	No	No
8338020	2012	1		Female	White	35	SP	352340	Southeast	Urban	No		No	No	Yes	No	No	No	No	No	No
0643096	2008	1	14.2204	Female	White	42	SC	420240	South	Urban	No	No	No	Yes	No	No	No	Yes	No	No	No
7598848	2012	1		Male	Mixed	35	SP	355030	Southeast	Urban	No	No	Yes	No	No	No	No	No	No	No	No
1315023	2010	1	23.165	Male	White	42	SC	421580	South	Urban	No	No	Yes	No	No	No	No	No	No	No	No
1563783	2011	1	27.9863	Female	Mixed	33	RJ	330340	Southeast	Urban	Yes	No	No	No	No	No	No	No	No	No	No
1565063	2011	1	35.0253	Male	White	33	RJ	330340	Southeast	Urban	Yes	No	No	No	No	No	No	No	No	No	No
3366216	2008	1	46.5133	Male	White	33	RJ	330330	Southeast	Urban	Yes
8257788	2013	1	59.4935	Male	White	35	SP	355030	Southeast	Urban	Yes	Yes	Yes	No	Yes	No	No	Yes	Yes	Yes	No
7791548	2012	1	44.0192	Male	White	35	SP	355030	Southeast	Urban	Yes	No	No	No	No	No	No	No	No	No	No
1023810	2004	1	37.8289	Female	White	33	RJ	330455	Southeast	Urban	No		No	No	No	No	No		Yes
1563785	2011	1	21.4237	Female	White	33	RJ	330340	Southeast	Urban	Yes	No	No	No	No	No	No	No	No	No	No
0230367	2005	1	61.0678	Male	Mixed	23	CE	230440	Northeast	Urban			Yes						Yes
0341734	2004	1	12.0657	Male	White	42	SC	420590	South	Urban	No	No	Yes	No	No	No	No		No
0476265	2011	1	50.308	Male	White	43	RS	432260	South		No	No	No	Yes	No	No	Yes	Yes	No	Yes	Yes
2305317	2006	1	15.5866	Male	White	32	ES	320140	Southeast	Rural	No	No	No	No	No	No	Yes		No
3157066	2014	1	42.1629	Female	Mixed	32	ES	320470	Southeast	Urban	Yes	No	No	No	Yes	No	No	Yes	Yes	Yes	No
7385728	2011	1	47.0856	Male	Mixed	35	SP	355030	Southeast	Urban	Yes	Yes	Yes	Yes	Yes	No	No	Yes	Yes	Yes	Yes
0166218	2003	1	41.4511	Female	White	43	RS	432270	South	Rural	No	No	No	Yes	No	No	Yes		No
8064507	2013	1	23.2936	Male		35	SP	351300	Southeast	Urban	Yes	No	No	No	No	No	No	No	No	No	No
5270225	2007	1	21.8344	Male	Black	35	SP	353870	Southeast	Urban	No	No	No	No	No	No	No	No	No	No	No
0027364	2014	1	10.5489	Male	Mixed	21	MA	210320	Northeast	Urban	Yes	No	No	No	No	No	No	No	No	No	No
3724558	2010	1	67.2498	Male	White	31	MG	310620	Southeast	Urban	Yes	No	No	Yes	Yes	No	No	Yes	Yes	Yes	No
2925231	2013	1	48.0411	Female	White	32	ES	320503	Southeast		Yes	No	No	No	No	No	No	Yes	No	No	No
9316222	2013	1	38.2341	Female	White	35	SP	354990	Southeast	Urban	No	No	No	No	No	No	Yes	Yes	Yes	No	No
3227999	2006	1	27.373	Male	White	35	SP	353570	Southeast	Rural	No	Yes	Yes	No	Yes	No	No		Yes
1627681	2011	1		Female	White	33	RJ	330580	Southeast	Urban	Yes	Yes	Yes		Yes			Yes
5486545	2010	1	71.5072	Male	White	35	SP	351380	Southeast	Urban	No	No	Yes	No	No	No	No	No	No	No	No
2711232	2008	1		Male		33	RJ	330010	Southeast
0906937	2015	1	34.6557	Male	Mixed	24	RN	241340	Northeast	Urban	No	No	Yes	Yes	Yes	Yes	Yes	Yes	No	No	Yes
2345252	2003	1	56.0602	Female	White	35	SP	355250	Southeast	Urban	No	No	No	No	No	Yes	No		No
1563803	2011	1	21.1335	Male	White	33	RJ	330340	Southeast	Urban	Yes	No	No	No	No	No	No	No	No	No	No
7316467	2011	1	24.1013	Male		35	SP	355030	Southeast	Urban	Yes	No	No	No	Yes	Yes	No	No	Yes	No	No
1416217	2007	1	34.8364	Male	White	31	MG	313240	Southeast	Rural	Yes	No	No	Yes	No	No	No	No	No	No	No
2552444	2011	1	12.2546	Male	Mixed	41	PR	410640	South	Urban	Yes	No	No	No	Yes	No	No	Yes	No	No	No
0545865	2010	1	16.4736	Male	Mixed	33	RJ	330045	Southeast	Urban	No	No	Yes	No	Yes	No	No	Yes	No	No	No
1151468	2000	1	27.217	Male		35	SP	355030	Southeast	Urban	Yes	No	No	No	No	No	No		No
1565368	2011	1	54.0315	Male		33	RJ	330340	Southeast		Yes	No	No	No	No	No	No	No	No	No	No
2181512	2004	1	38.7105	Male		33	RJ	330455	Southeast	Urban		Yes
0096127	2008	1	15.206	Male	White	43	RS	432270	South	Rural	No	No	Yes	No	No	No	Yes	Yes	No	No	No
2552500	2011	1	61.4647	Male	White	41	PR	412600	South	Urban	No	No	No	No	No	No	No	No	No	No	Yes
2359946	2005	1	14.4969	Male	Black	33	RJ	330330	Southeast	Urban		Yes			Yes				Yes
5569680	2010	1	68.7091	Male	White	35	SP	355030	Southeast	Urban	Yes	No	No	No	No	No	No	No	No	No	No
6203186	2014	1	31.4908	Male		31	MG	312770	Southeast	Urban	Yes	No	No	No	No	No	No	No	No	No	No
1619026	2009	1	14.0287	Male	White	42	SC	420820	South	Urban	Yes	No	No	Yes	No	No	No	No	No	No	No
3358119	2007	1	37.2923	Female		33	RJ	330330	Southeast	Urban	Yes
0513133	2004	1	17.6893	Male	White	42	SC	420240	South	Urban	No	No	Yes	No	No	No	No		No
0000079	2000	1	40.7228	Female		33	RJ	330630	Southeast	Urban	Yes	No	No	No	No	No	No
1563827	2011	1		Female	White	33	RJ	330340	Southeast	Urban	No	No	No	No	Yes	No	No	No	No	No	No
5037073	2009	1	14.1246	Female	White	41	PR	410690	South	Urban	No	No	Yes	No	No	No	No	No	No	No	No
0484193	2014	1	53.6701	Male	White	53	DF	530010	Central	Urban	No	Yes	No	No	Yes	No	No	Yes	No	No	No
1085359	2001	1	28.0602	Male		35	SP	355030	Southeast	Urban	Yes			Yes	Yes
9279185	2015	1	38.8419	Male	Mixed	35	SP	355100	Southeast	Urban	Yes	No	No	No	No	No	No	Yes	No	No	No
0492109	2005	1	15.6304	Male	White	42	SC	420890	South	Urban	Yes	Yes	Yes	Yes	Yes	No	No		Yes
1515734	2007	1	26.6448	Male	White	41	PR	412560	South	Urban	No	No	No	No	No	No	No	No	No	No	No
2392773	2011	1	28.4244	Male	White	41	PR	410765	South	Urban	Yes	No	No	No	No	No	No	No	No	No	No
3606373	2004	1	45.8617	Male		11	RO	110020	North	Urban	Yes	Yes
0064110	2001	1	18.2615	Male		42	SC	420240	South	Urban	No	No	Yes	No	No	No	No
7316943	2011	1	47.8905	Female	White	35	SP	355030	Southeast	Urban	Yes	No	No	No	No	No	No	No	No	No	No
0220937	2001	1	29.9274	Male		43	RS	431730	South	Urban	No	No	Yes	Yes	No	No	No
0249589	2009	1	21.2731	Male	Mixed	23	CE	230440	Northeast	Urban				Yes					Yes
0921680	2008	1	32.3422	Male	White	42	SC	420890	South	Urban	Yes	No	No	No	Yes	No	No	Yes	No	Yes	No
7955337	2012	1	20.5476	Male	Mixed	35	SP	355100	Southeast		Yes	No	No	No	No	No	No	Yes	No	No	No
0026751	2014	1	23.2772	Female	Mixed	35	SP	355030	Southeast	Urban	No	No	No	Yes	No	No	No	Yes	Yes	No	No
2848068	2013	1	29.5387	Male	White	32	ES	320316	Southeast	Rural	No	No	No	Yes	No	No	Yes	Yes	No	No	No
0877784	2002	1	45.1499	Male		23	CE	230870	Northeast	Urban	Yes		Yes	Yes	Yes		Yes
0545019	2009	1	19.8987	Male	Mixed	26	PE	261160	Northeast	Urban	Yes	Yes	Yes	Yes	Yes	Yes	No	Yes	Yes	Yes	No
0000029	2000	1	18.4285	Male		33	RJ	330630	Southeast	Urban	Yes	No	No	No	No	No	No
0000082	2000	1	25.6975	Male		33	RJ	330630	Southeast	Urban	Yes	No	No	No	No	No	No
2469222	2006	1	44.7365	Male		33	RJ	330330	Southeast	Urban			Yes			No	No
0159946	2003	1	7.60301	Male	Black	43	RS	431730	South	Urban	Yes	No	Yes	Yes	No	No	No
0024080	2006	1	66.0616	Male	Indigenous	13	AM	130380	North	Rural	No	No	Yes	No	Yes	No	Yes
2105099	2015	1	11.8987	Male	White	42	SC	420500	South	Urban	No	No	Yes	Yes	No	No	No	No	No	No	No
2628479	2004	1	26.8528	Male		35	SP	355030	Southeast	Urban	Yes	No	No	No	No	No	No		No
0588594	2013	1	51.2361	Male	White	33	RJ	330030	Southeast	Urban	No	No	No	No	No	No	No	Yes	No	No	No
0346318	2013	1	40.6051	Male	Mixed	13	AM	130260	North	Urban	Yes	Yes	No	Yes	Yes	No	No	Yes	Yes	Yes	No
2236005	2004	1	30.7625	Male	White	32	ES	320400	Southeast	Rural	Yes	No	Yes	No	Yes	No	Yes		Yes
6599370	2013	1	61.0924	Male	Mixed	33	RJ	330260	Southeast	Urban	Yes
7544010	2000	1	39.447	Male		31	MG	311860	Southeast	Urban	Yes		Yes	Yes
3633909	2008	1	15.6742	Male	White	35	SP	352990	Southeast	Rural	Yes	No	Yes	No	No	No	Yes	No	No	No	No
8007977	2013	1	36.6626	Male	White	35	SP	355030	Southeast	Urban	No	Yes	No	No	No	No	No	No	No	No	No
0095448	2000	1	28.1451	Male		27	AL	270430	Northeast	Urban
0191423	2003	1	42.3381	Male	White	43	RS	431580	South	Rural	No	No	No	Yes	No	No	Yes		No
1335578	2001	1	48.8597	Male		35	SP	352210	Southeast	Urban	Yes	No	No	Yes	No	No	No		No
0002386	2000	1	19.5099	Male		33	RJ	330490	Southeast	Urban	No	Yes	Yes	No	No	No	No
0387685	2014	1	16.4956	Female	Mixed	29	BA	293070	Northeast	Urban	No	No	No	No	No	No	No	Yes	Yes	No	No
1160832	2000	1	14.3737	Female		35	SP	355030	Southeast	Urban	Yes	No	No	No	No	No	No
0603908	2005	1	15.6961	Male	White	42	SC	421060	South	Rural	No	No	Yes	Yes	No	No	No		No
0000750	2000	1	51.6961	Male		15	PA	150140	North	Urban
8325840	2013	1	41.1526	Male		35	SP	355030	Southeast	Urban								Yes
0012654	2003	1	22.256	Male	White	42	SC	421460	South	Urban	No	No	Yes	No	No	No	No		No
0074351	2002	1	34.7269	Male	White	43	RS	430510	South	Urban	No	Yes	Yes	No	Yes	No	No		No
0018240	2001	1	62.204	Male		33	RJ	330330	Southeast	Urban	Yes	No	No	No	No	No	No
0077306	2002	1	7.24435	Male	White	42	SC	420700	South	Urban	No	Yes	Yes	No	No	No	No		Yes
2903881	2004	1	31.9973	Male	Mixed	35	SP	355030	Southeast	Urban			Yes
0029647	2002	1	44.8433	Male		15	PA	150140	North	Urban
9546628	2015	1	39.6304	Male	White	35	SP	350860	Southeast	Urban	Yes	Yes	No	No	No	No	No	No	No	No	No
0810141	2014	1	26.2615	Male	White	43	RS	430040	South	Urban	No	No	No	No	No	No	No	No	No	No	No
6799566	2014	1	15.6632	Male	White	31	MG	315350	Southeast	Rural	No	No	Yes	Yes	No	No	Yes	Yes	Yes	No	Yes
0009948	2006	1	64.3203	Male	Mixed	12	AC	120040	North	Urban	No	No	No		No	No	Yes		No
2743307	2003	1	47.9562	Male	Mixed	35	SP	355030	Southeast	Urban	No	No	No	Yes	No	No	No		Yes
2882872	2012	1	8.33949	Female	White	41	PR	411370	South	Urban
0178603	2008	1	16.9665	Male	Mixed	15	PA	150140	North	Urban	Yes	No	No	No	Yes	No	No	Yes	No	No	No
0642382	2013	1	35.3237	Male	White	43	RS	430450	South	Rural	No	No	No	Yes	No	No	No	Yes	Yes	No	No
0434386	2004	1	16.334	Male	White	43	RS	431020	South	Urban	Yes	Yes	No	Yes	Yes	No	No		No
0216504	2009	1	48.8569	Male	White	43	RS	431870	South	Urban	No	No	Yes	No	Yes			No	No	Yes
0222131	2014	1	41.8563	Male	White	12	AC	120040	North	Urban	Yes	No	No	Yes	No	Yes	No	No	No	Yes	Yes
0000018	2000	1	28.1752	Male		33	RJ	330600	Southeast	Urban
4363254	2011	1	15.6359	Male	Black	33	RJ	330330	Southeast	Urban	Yes	No	No	No	No	No	No	No	No	No	No
2684645	2002	1	19.2142	Male	Mixed	31	MG	310670	Southeast	Urban	No	No	Yes	No	No	No	No		No
1113101	2015	1	25.6591	Male	White	43	RS	432260	South	Rural	No	No	Yes	Yes	No	No	Yes	Yes	Yes	Yes	Yes
0222954	2012	1	31.8604	Male	Mixed	13	AM	130260	North	Urban	Yes	Yes	No	Yes	Yes	No	No	Yes	Yes	No	No
0165999	2004	1	17.2375	Male	White	43	RS	432253	South	Rural	Yes	No	Yes	No	No	No	Yes		No
0001936	2000	1	44.4162	Male		35	SP	351300	Southeast	Urban
5063537	2009	1	23.5346	Male	White	35	SP	355030	Southeast	Urban	No	No	Yes	No	No	No	No	No	No	No	No
2446477	2013	1	17.7741	Male	White	42	SC	420120	South	Rural	No	No	No	No	No	No	Yes	Yes	No	No	No
3590784	2005	1	44.9473	Male	White	35	SP	350760	Southeast	Urban	No	No	Yes	No	No	No	No		No
0002144	2014	1	24.0986	Male	Mixed	29	BA	293250	Northeast	Urban	No	No	Yes	Yes	No	No	No	No	No	Yes	No
1016163	2002	1	38.7296	Male		33	RJ	330455	Southeast	Urban
5422884	2010	1	31.2334	Male	White	35	SP	355030	Southeast	Urban	Yes	No	Yes	No	Yes	No	No	No	Yes	Yes	No
0631892	2011	1	33.5113	Female	White	33	RJ	330630	Southeast	Urban	No	No	No	Yes	No	No	No	Yes	Yes	No	No
1142488	2009	1	27.7755	Female	White	42	SC	420710	South	Urban	Yes	Yes	Yes	No	Yes	No	No	Yes	Yes	Yes	No
0009377	2006	1	12.115	Female	Mixed	12	AC	120040	North	Urban	Yes	Yes	Yes	No	No	No	No		Yes
6982550	2011	1	28.3751	Male	White	35	SP	351880	Southeast	Urban	Yes	No	No	No	No	No	No	No	No	No	No
0608684	2009	1	19.4661	Male		26	PE	261160	Northeast	Urban	No	No	Yes	No	Yes	No	No	Yes	Yes	No	No
1581526	2003	1	35.8412	Male		26	PE	260790	Northeast	Urban
1380687	2009	1	42.308	Female	White	42	SC	420240	South	Urban	Yes	No	No	No	Yes	No	No	No	No	Yes	No
0001358	2004	1	30.4531	Male		29	BA	292740	Northeast	Urban
4999296	2007	1	44.9062	Female	White	35	SP	351880	Southeast	Urban	No	Yes	Yes	Yes	Yes	No	No	No	No	Yes	No
2952280	2013	1	41.4565	Female	Black	32	ES	320390	Southeast	Urban	No	No	No	Yes	No	No	No	Yes	No	No	Yes
3561808	2015	1	58.7433	Male	White	41	PR	412060	South	Rural	No	No	No	Yes	No	No	Yes	Yes	Yes	Yes	No
5680190	2010	1	31.655	Male	White	35	SP	355030	Southeast	Urban	Yes	No	Yes	No	No	No	No	No	No	No	No
0801923	2013	1	23.1184	Male	White	43	RS	431340	South	Urban	Yes	Yes	No	No	No	No	No	Yes	No	Yes	No
0950496	2011	1	33.7878	Female	Mixed	26	PE	261160	Northeast	Urban
3091598	2011	1	32.5038	Male	Black	32	ES	320310	Southeast	Urban	Yes	No	Yes	No	Yes	No	No	No	No	Yes	No
3298374	2005	1	16.4682	Male	Mixed	35	SP	351880	Southeast	Urban	Yes	No	Yes	Yes	Yes	No	No		Yes
1916018	2013	1	48.7502	Male	White	41	PR	410690	South	Urban	No	No	No	No	No	No	No	Yes	No	No	No
5242446	2007	1	46.2368	Male	Mixed	35	SP	351060	Southeast	Urban	Yes	No	No	No	Yes	No	No	No	No	No	No
6704545	2012	1	23.2142	Male	White	33	RJ	330310	Southeast	Rural	Yes	No	No	Yes	No	No	No	Yes	No	No	Yes
0678054	2012	1	34.2779	Female	White	43	RS	430350	South	Rural	No	No	No	Yes	Yes	No	Yes	Yes	Yes	Yes	Yes
5631200	2010	1	14.3162	Male	White	35	SP	355030	Southeast	Urban	No	No	Yes	No	No	No	No	No	No	No	No
0000104	2000	1	19.5264	Male		33	RJ	330630	Southeast	Urban	Yes	No	No	No	No	No	No
3072854	2011	1	36.5859	Male	White	32	ES	320495	Southeast	Rural	Yes	No	Yes	Yes	Yes	No	Yes	Yes	Yes	Yes	Yes
1630006	2012	1	33.7139	Male		33	RJ	330580	Southeast	Urban			Yes
7361531	2011	1	54.5188	Male	White	35	SP	355030	Southeast	Urban	No	Yes	No	No	No	No	No	No	No	No	No
5238262	2007	1	41.347	Male	White	35	SP	355030	Southeast	Urban	No	No	No	No	No	No	No	No	No	No	No
0001415	2000	1	21.5058	Male		16	AP	160030	North	Urban	No	No	No	No	No	No	No
0678791	2008	1	20.7556	Male	Black	43	RS	430060	South	Urban	No	No	Yes	No	No	No	No	No	No	No	No
0683035	2010	1	45.6482	Female		43	RS	430060	South	Urban	Yes	No	No	Yes	No	No	No	No	No	Yes	No
0184483	2008	1	43.1184	Female	Black	43	RS	430450	South	Urban	No	No	No	Yes	No	No	No	No	Yes	No	No
0287489	2012	1	13.7084	Male	Mixed	12	AC	120040	North	Urban	Yes	Yes	No	No	No	Yes	No	Yes	Yes	No	No
6010080	2010	1	66.6283	Male	White	35	SP	350080	Southeast	Rural
1105722	2002	1	24.9856	Male	Mixed	35	SP	355030	Southeast	Urban	Yes		Yes	Yes	Yes	Yes
0821024	2013	1	50.2067	Male		43	RS	431730	South	Urban	Yes	Yes	Yes	Yes	Yes	Yes	Yes	Yes	Yes	Yes	No
0268369	2009	1	26.0999	Female	White	33	RJ	330350	Southeast	Urban
5763793	2009	1	48.909	Male	White	35	SP	355030	Southeast	Urban
2203643	2012	1	24.4107	Male	White	42	SC	420890	South	Urban	Yes	No	Yes	No	No	No	No	Yes	No	Yes	No
0359926	2011	1	22.9651	Female		35	SP	350410	Southeast	Urban	Yes	No	Yes	No	No	No	No	No	No	No	No
0456929	2010	1	13.6016	Male	White	43	RS	430460	South	Urban	Yes	No	Yes	No	No	No	No	No	No	No	No
0602789	2002	1	29.5688	Male	White	42	SC	420940	South	Urban	No	Yes	Yes	No	No	No	No		No
7363414	2011	1	22.6804	Male	Mixed	35	SP	355030	Southeast	Urban	Yes	No	No	No	No	No	No	No	No	No	No
8178837	2012	1	20.783	Male		35	SP	354780	Southeast		No	No	No	Yes	Yes	No	No	Yes	No	No	No
0782847	2008	1	13.1581	Female	White	43	RS	432190	South	Rural	No	No	Yes	No	Yes	No	Yes	Yes	No	No	Yes
8842300	2014	1	75.154	Male		35	SP	351870	Southeast	Urban	No	No	Yes	No	No	No	No	Yes	No	No	No
0107402	2011	1		Male	Mixed	29	BA	292740	Northeast	Urban	Yes	Yes	No	Yes	Yes	No	No	Yes	No	Yes	No
3286560	2004	1	47.1212	Female		35	SP	355240	Southeast	Urban					Yes
0015978	2013	1	22.4723	Male	White	25	PB	250750	Northeast	Urban	Yes
3795318	2006	1	34.7269	Male	Mixed	35	SP	355030	Southeast	Urban	Yes	No	Yes	No	No	No	No		No
1592047	2014	1	15.4059	Male	White	42	SC	421510	South	Urban	Yes	No	Yes	Yes	No	No	No	No	No	No	No
3743154	2006	1	7.93155	Male	Black	35	SP	355030	Southeast	Urban
6026687	2010	1	34.59	Male	White	35	SP	351880	Southeast	Urban	Yes	No	No	No	No	No	No	No	No	No	No
0517915	2009	1	24.909	Male	Mixed	33	RJ	330170	Southeast	Urban	Yes	No	No	No	Yes	No	No	Yes	No	No	No
4208481	2015	1	59.5209	Male	White	35	SP	350160	Southeast
1798810	2009	1	50.6639	Male	White	41	PR	411620	South	Rural	No	No	Yes	No	Yes	No	No	Yes	No	No	No
2732438	2003	1	26.3901	Female	Black	35	SP	355030	Southeast	Urban	Yes	No	No	No	No	No	No		Yes
2768931	2013	1	39.7947	Male	Mixed	41	PR	411820	South		Yes	Yes	Yes	No	Yes	No	No	Yes	Yes	Yes	No
3949571	2007	1	14.987	Male		35	SP	355030	Southeast	Urban	Yes	No	No	No	No	No	No	No	No	No	No
2571073	2009	1	21.9192	Male	Mixed	32	ES	320080	Southeast	Urban	No	No	No	No	No	No	No	No	No	Yes	No
0921340	2009	1	21.3552	Male	White	42	SC	420890	South	Urban	Yes	No	No	No	No	No	No	No	No	No	No
2263346	2012	1	29.5989	Male		42	SC	421190	South	Urban	Yes	No	No	No	No	No	No	Yes	Yes	No	No
0659744	2007	1	32.104	Male	White	43	RS	431680	South	Urban	Yes	No	Yes	Yes	Yes	No	No	Yes	No	Yes	No
0005158	2006	1	48.4408	Female	Mixed	12	AC	120080	North	Rural	Yes	No	No	Yes	No	No	Yes		No
0054418	2009	1	43.6906	Male	White	43	RS	432230	South	Rural	No	No	Yes	Yes	No	Yes	Yes	Yes	No	No	Yes
3929328	2010	1	33.4812	Male	Black	31	MG	313670	Southeast	Urban	Yes	No	No	No	Yes	No	No	Yes		No	No
0487217	2001	1	14.5982	Male		41	PR	410040	South	Urban	No	No	Yes	No	No	No	No
3366423	2008	1	22.5517	Male	Mixed	33	RJ	330270	Southeast					No	Yes	No	No	Yes	Yes		No
0860251	2003	1	23.3922	Male	Black	33	RJ	330260	Southeast	Urban	Yes	Yes	No	No	No	No	No		No
0293870	2014	1	23.2142	Male	Black	15	PA	150140	North	Urban	Yes	Yes	No	Yes	Yes	No	No	Yes	No	Yes	No
0000088	2000	1	38.4969	Male		33	RJ	330040	Southeast		No	No	No	No	No	No	No
2373786	2014	1	26.412	Male	White	42	SC	421660	South	Urban	No	No	Yes	Yes	No	No	Yes	Yes	Yes	No	No
1204753	2012	1	34.0917	Female		26	PE	260790	Northeast	Urban
2494227	2012	1	22.4093	Male	White	41	PR	412700	South	Urban	No	No	Yes	No	No	No	No	No	No	No	No
0151066	2008	1	17.2895	Male	White	43	RS	431990	South	Urban	No	No	Yes	No	No	No	No	Yes	No	No	Yes
0000034	2000	1	27.0883	Male		33	RJ	330040	Southeast	Urban	Yes	No	No	No	No	No	No
8470288	2014	1	2.03149	Male	White	35	SP	355030	Southeast	Urban	No	No	Yes	No	No	No	No	No	No	No	No
5192968	2010	1	68.5777	Female		31	MG	310670	Southeast	Urban
2394953	2014	1	43.488	Male	White	42	SC	421870	South	Urban	No	No	Yes	No	No	No	No	No	No	No	No
0231568	2004	1	61.3826	Male	Asian	43	RS	431407	South	Rural
0579997	2006	1	24.909	Male	White	43	RS	431570	South	Urban	No		No	No	No	No	No		No
0080007	2002	1	48.7447	Male		53	DF	530010	Central	Urban
0007314	2004	1		Male		29	BA	292740	Northeast	Urban
1176470	2000	1	52.8788	Male		35	SP	355030	Southeast	Urban	No	Yes	No	No	Yes		No
3912020	2006	1	31.5756	Male	White	35	SP	353060	Southeast		No	Yes	Yes	Yes	No	No	No		No
2702713	2011	1	26.8309	Female		32	ES	320010	Southeast	Rural	Yes	No	Yes	No	No	No	No	No	No	No	No
0518430	2009	1	50.2971	Male	White	43	RS	431490	South	Urban	Yes	No	No	No	No	No	No	No	No	No	No
5448113	2008	1	9.7796	Male	White	35	SP	353340	Southeast	Urban	Yes	No	No	No	No	No	No	Yes	No	No	No
0125401	2005	1	68.1588	Female		15	PA	150140	North	Urban
6732205	2013	1	77.6235	Male		31	MG	313090	Southeast	Urban	No	Yes	No	Yes	Yes	No	No	Yes	Yes	Yes	No
0581127	2012	1	42.1027	Male		53	DF	530010	Central	Urban								Yes	Yes
5710960	2010	1	36.6982	Male	White	35	SP	355030	Southeast	Urban	No	No	No	No	Yes	No	No	No	No	No	No
0936025	2011	1	24.1807	Male	White	33	RJ	330022	Southeast	Urban	Yes	Yes	Yes	No	Yes	Yes	No	Yes	No	Yes	No
5273606	2007	1	26.7762	Female	Black	35	SP	353870	Southeast	Urban	Yes	No	No	No	No	No	No	No	No	No	No
0064702	2009	1	4.31485	Male	Mixed	12	AC	120040	North	Urban	No	Yes	Yes	Yes	Yes	Yes	No	Yes	No	Yes	No
3322083	2015	1	40.7036	Male	Mixed	35	SP	355030	Southeast	Urban	Yes	No	No	No	Yes	No	No	Yes	Yes	No	No
5415972	2011	1	19.2142	Female	White	35	SP	351880	Southeast	Urban	No	No	No	No	No	No	No	No	No	No	No
5003037	2008	1	58.7105	Female	White	41	PR	410180	South	Urban
0643264	2009	1	14.8528	Male	White	33	RJ	330220	Southeast	Urban	Yes	No	No	No	No	No	No	No	No	No	No
0185788	2014	1	63.5756	Male	White	35	SP	355030	Southeast	Urban	No	No	No	No	No	No	No	Yes	No	No	No
2867874	2012	1	21.7714	Male	Mixed	32	ES	320080	Southeast	Urban	No	No	Yes	Yes	No	No	No	Yes	No	Yes	No
9106382	2000	1	55.3676	Male		43	RS	431020	South								Yes
1445779	2012	1	24.7639	Male	White	42	SC	420590	South	Urban	No	No	No	No	No	No	No	No	No	No	No
5002829	2011	1	41.3142	Male	White	33	RJ	330515	Southeast	Urban	Yes	No	No	No	No	No	No	No	No	No	No
7510955	2013	1	17.7194	Male	White	35	SP	352240	Southeast	Urban	No	No	Yes	No	No	No	No	No	No	No	No
0136832	2010	1	34.8446	Male	White	43	RS	430010	South	Rural	No	No	No	No	No	No	Yes	Yes	No	No	Yes
2011210	2014	1	14.2998	Female	White	42	SC	420110	South	Rural	No	No	No	No	No	No	No	No	No	Yes	No
5035005	2007	1	19.1595	Male	White	35	SP	355030	Southeast	Urban	No	No	No	No		No	No	No	No
3214126	2007	1	12.7118	Male	White	35	SP	355250	Southeast	Urban
0298727	2015	1	47.8275	Male	Mixed	12	AC	120040	North	Rural	No	No	No	No	No	No	No	No	No	No	No
5505040	2011	1	27.2033	Male	White	35	SP	351880	Southeast	Urban	Yes	No	Yes	No	No	No	No	Yes	No	No	No
0072709	2001	1	28.9336	Male		42	SC	421820	South	Urban
3420964	2015	1	16.7639	Male	White	41	PR	412770	South	Rural	No	No	Yes	No	No	No	No	No	No	No	No
0228360	2003	1	28.1615	Male	White	42	SC	420270	South	Rural	No	No	No	No	No	No	Yes		No
1082634	2007	1	14.8008	Male	White	41	PR	411680	South	Urban	Yes	No	Yes	No	No	No	No	Yes	No	No	No
0643332	2009	1	29.9001	Male	Mixed	33	RJ	330220	Southeast	Urban	Yes	No	No	No	No	No	No	No	No	No	No
3821941	2007	1	47.4004	Male	White	35	SP	354940	Southeast	Urban	No	Yes	Yes	Yes	Yes	No	Yes	Yes	Yes	Yes	Yes
1496025	2007	1	19.8905	Female		41	PR	410690	South	Urban	Yes	No	No	No	Yes	No	No	Yes	No	Yes	No
5486584	2010	1	27.7016	Female	White	35	SP	355030	Southeast	Urban	No	No	No	No	No	No	No	Yes	Yes	No	No
0009097	2008	1	42.0479	Male	Mixed	25	PB	250750	Northeast	Urban	No	No	No	No	Yes	No	No	Yes	No	Yes	No
0246882	2003	1	9.36345	Male	Mixed	42	SC	420240	South	Urban	No	No	Yes	No	No	No	No		No
0421021	2009	1	34.5927	Female	White	24	RN	240810	Northeast	Urban				Yes	Yes			Yes
3089255	2015	1	56.7502	Male	White	42	SC	420490	South	Rural	No	No	Yes	Yes	No	No	Yes	Yes	No	No	Yes
0643252	2009	1	39.4278	Male		33	RJ	330220	Southeast	Urban	Yes	No	No	No	No	No	No	No	No	No	No
1783792	2012	1	33.0595	Male	White	42	SC	421660	South		Yes	No	No	No	No	No	No	No	No	No	No
6054461	2006	1	58.82	Male	White	42	SC	421725	South	Rural	No	Yes	Yes	Yes	Yes	Yes	Yes		Yes
0165915	2003	1	57.0815	Male	White	43	RS	431680	South	Rural	No	No	No	Yes	No	No	Yes		Yes
2161520	2004	1	29.4264	Female		33	RJ	330455	Southeast	Urban
1162561	2000	1	32.9856	Male		35	SP	355030	Southeast	Urban	Yes	No	No	No	No	No	No
1553980	2015	1	24.0602	Male	White	42	SC	420120	South	Rural	No	No	No	Yes	No	No	No	Yes	No	Yes	No
0000448	2000	1	14.5243	Male		15	PA	150140	North	Urban
3321040	2005	1	16.9637	Male	Mixed	35	SP	355030	Southeast	Urban	No	No	Yes	No	Yes	No	No		No
0643230	2009	1	46.1164	Male	White	33	RJ	330220	Southeast	Urban	Yes	No	No	No	No	No	No	No	No	No	No
5063320	2010	1	53.6756	Male	White	41	PR	410690	South	Urban	No	No	No	Yes	Yes	No	No	Yes	No	Yes	No
0556302	2013	1	19.5619	Male	Mixed	15	PA	150360	North	Urban
0769570	2009	1	42.8775	Female	Mixed	27	AL	270430	Northeast	Urban	No	Yes	No	No	No	No	No	Yes	No	No	No
0852472	2012	1	17.8809	Male	White	33	RJ	330210	Southeast	Urban	Yes	No	Yes	Yes	No	No	No	Yes		Yes	No
0936730	2007	1	31.6605	Male	White	43	RS	431680	South	Urban	Yes	Yes	Yes	Yes	Yes	No	No	Yes	Yes	Yes	No
1199675	2002	1	14.0452	Male		35	SP	355030	Southeast	Urban	Yes	No	No	No	No	No	No
0173945	2008	1		Male	Mixed	15	PA	150140	North	Urban	Yes	No	No	No	No	No	No	Yes	No	No	No
1943434	2011	1	58.3354	Female	White	41	PR	410120	South	Urban	Yes	Yes	Yes	No	No	No	No	No	No	No	No
5759796	2011	1	16.0164	Male	White	35	SP	353060	Southeast	Urban	No	No	No	No	No	No	No	No	No	No	No
0009570	2001	1	24.9911	Male		33	RJ	330490	Southeast	Urban	Yes			Yes
0000002	2001	1	58.1273	Male		33	RJ	330490	Southeast	Urban	Yes
0153655	2003	1	40.4134	Male	White	42	SC	421630	South	Urban	No	No	Yes	No	No	No	No		No
1099896	2002	1		Male		35	SP	351880	Southeast
2205821	2004	1	27.4086	Female	White	32	ES	320130	Southeast	Urban	Yes	No	No	No	No	Yes	No		Yes
0314392	2014	1	66.4641	Female	Mixed	12	AC	120040	North	Urban	Yes	No	No	No	Yes	No	No	Yes	Yes	Yes	No
3350276	2014	1	14.1875	Male	White	31	MG	310890	Southeast	Urban	No	No	No	No	No	No	No	No	No	No	No
0875992	2012	1	28.0602	Male	Black	28	SE	280670	Northeast	Urban	Yes	No	Yes	No	No	No	No	Yes	Yes	Yes	No
0027758	2002	1	11.3812	Male	White	43	RS	430510	South	Rural	No	No	No	Yes	No	No	Yes		No
5710632	2010	1	41.3388	Male	White	35	SP	355030	Southeast	Urban	Yes	No	No	No	No	No	No	No	No	No	No
9648827	2015	1	12.1971	Female	Black	35	SP	355030	Southeast	Urban	No	No	Yes	Yes	No	No	No	Yes	No	No	No
5158825	2007	1	0.00273785	Male	Mixed	35	SP	351500	Southeast	Urban	No	Yes	Yes	No	Yes	No	No	Yes	Yes	No	No
1567504	2010	1	29.4264	Male	White	42	SC	420890	South	Urban	No	No	Yes	No	No	No	No	No	Yes	No	No
6758934	2011	1	42.1656	Male	Mixed	35	SP	355030	Southeast	Urban	No	Yes	No	No	No	No	No	No	No	No	No
0141608	2002	1	27.5565	Male	Mixed	43	RS	431560	South	Urban	No	No	No	No	No	No	No		Yes
1560055	2014	1	33.5688	Male	Mixed	26	PE	260290	Northeast	Urban	No	No	No	No	No	No	No	No	No	No	No
5613256	2009	1	27.4168	Male	Black	35	SP	355030	Southeast	Urban	No	No	Yes	No	No	No	No	No	No	No	No
0168598	2008	1	33.1362	Male	Mixed	15	PA	150650	North	Urban	No	No	No	No	No	No	No	Yes	No	No	No
1741908	2008	1	33.9165	Male	White	41	PR	410940	South	Urban	No	No	No	No	No	No	No	Yes	No	No	No
2859676	2013	1	49.7687	Female	White	41	PR	410040	South	Urban
5760437	2010	1	11.5318	Male	Mixed	35	SP	355030	Southeast	Urban	No	No	No	No	No	No	No	Yes	No	No	No
0304765	2013	1	14.7296	Male	Mixed	12	AC	120060	North	Rural	Yes	No	Yes	Yes	Yes	No	No	Yes	Yes	Yes	Yes
3743694	2006	1	63.5127	Female	White	35	SP	355030	Southeast	Urban	Yes	No	No	No	No	No	No		No
0309148	2003	1	41.3005	Male	White	43	RS	431990	South		No	No	No	No	No	No	No		No
1995910	2008	1	60.7091	Male	White	41	PR	410980	South	Urban	No	No	Yes	No	No	No	No	No	No	No	No
3482953	2005	1	52.9336	Male	White	35	SP	354990	Southeast	Urban	No	Yes	No	No	No	No	No		No
2343569	2006	1	44.1807	Female	Black	33	RJ	330330	Southeast	Urban	Yes
7874031	2013	1	10.9952	Female	White	35	SP	352430	Southeast	Urban	No	No	No	No	No	No	No	No	No	No	No
0000312	2001	1	38.5681	Male		33	RJ	330350	Southeast	Urban	Yes	Yes	Yes
0539338	2010	1	60.0438	Male	Black	33	RJ	330170	Southeast	Urban	Yes	Yes	No	Yes	Yes	No	No	Yes	Yes	Yes	No
5711712	2010	1	31.269	Male		35	SP	355030	Southeast	Urban	Yes	No	No	No	No	No	No	No	No	No	No
2341871	2005	1	56.271	Male		33	RJ	330490	Southeast	Urban	Yes	Yes	Yes						Yes
2694000	2003	1	41.0897	Male	Mixed	35	SP	351350	Southeast	Urban			Yes	Yes	No	No	No		Yes
2373817	2014	1	37.0212	Male	White	42	SC	421190	South	Urban	Yes	No	Yes	No	No	No	Yes	Yes	No	No	No
2685490	2010	1	46.0041	Female	Mixed	32	ES	320080	Southeast	Urban	No	No	No	No	Yes	No	No	Yes	No	Yes	No
0209205	2003	1	39.5072	Male	White	43	RS	431340	South	Urban	No	No	Yes	Yes	No	No	Yes		Yes
5856928	2008	1	57.744	Male		35	SP	355030	Southeast	Urban									Yes
6955543	2011	1	38.1684	Male	Black	35	SP	354580	Southeast	Urban	Yes	No	No	No	No	No	No	No	No	No	No
5130371	2012	1	37.8371	Male		41	PR	410690	South	Urban	No	No	Yes	No	No	No	No	No	No	No	No
2245058	2012	1	17.4483	Male		41	PR	410690	South	Urban
0304226	2013	1	35.7755	Male	White	12	AC	120040	North	Rural	Yes	No	Yes	Yes	No	No	No	Yes	No	No	No
1569985	2013	1	64.4846	Female	White	33	RJ	330340	Southeast	Urban	No	No	No	No	No	No	Yes	No	No	No	No
5099611	2008	1	40.6845	Female		35	SP	353060	Southeast	Urban
0294457	2014	1	28.0219	Female	Mixed	15	PA	150140	North	Urban	Yes	Yes	No	No	Yes	No	No	Yes	Yes	Yes	No
0000085	2000	1	26.8638	Male		33	RJ	330630	Southeast	Urban	Yes	No	No	No	No	No	No
2487813	2005	1	33.7385	Male	Black	35	SP	352042	Southeast	Urban	Yes	Yes	No	No	Yes	No	No		Yes
3658977	2007	1	12.3012	Male		35	SP	354780	Southeast	Urban	Yes	No	Yes	No	Yes	No	No	No	No
1528401	2015	1	40.2929	Male	Black	42	SC	421060	South	Rural	Yes	No	Yes	Yes	No	No	No	Yes	No	Yes	No
0072262	2002	1	38.8693	Male	White	43	RS	431730	South	Urban	No	Yes	Yes	Yes	No	No	Yes		Yes
3025420	2013	1	36.616	Male	Mixed	41	PR	411520	South	Urban	Yes	No	Yes	No	No	No	No	No	No	No	No
2628031	2003	1	6.57906	Male	White	35	SP	355030	Southeast	Urban	No	No	No	No	No	No	No		Yes
3640930	2005	1	17.1992	Male	Mixed	35	SP	355030	Southeast	Urban	Yes	No	Yes	Yes	Yes	No	No		No
5144721	2008	1	44.1697	Male	Mixed	35	SP	350400	Southeast	Urban				Yes
2202732	2004	1	20.6817	Male	White	32	ES	320520	Southeast	Urban	Yes	Yes	No	No	Yes	No	No		No
0000091	2000	1	22.9541	Male		33	RJ	330630	Southeast	Urban	Yes	No	No	No	No	No	No
1179544	2000	1	18.9049	Female		35	SP	355030	Southeast	Urban	Yes
6052386	2010	1	22.6256	Female	Black	35	SP	351380	Southeast	Urban
1329949	2000	1	22.2587	Male		35	SP	352220	Southeast	Urban		Yes
2686067	2010	1	42.5654	Male	Black	32	ES	320390	Southeast	Rural	No	No	Yes	Yes	Yes	No	No	Yes	No	No	No
0536835	2002	1	17.4921	Male		41	PR	410190	South	Urban	No	No	Yes	No	No	No	No
0371357	2006	1	23.0609	Male	Mixed	33	RJ	330170	Southeast	Urban	Yes	No	No	Yes	Yes	No	No		Yes
0559104	2002	1	9.43463	Male		41	PR	411820	South	Urban	No	Yes	Yes	Yes	Yes	No	No
0311576	2015	1	41.295	Male	Mixed	15	PA	150140	North	Urban
0331343	2005	1		Female		26	PE	260960	Northeast	Urban
0065153	2014	1	20.4079	Male	Mixed	29	BA	293270	Northeast		Yes	No	Yes		Yes	No				Yes
4999291	2007	1	36.5257	Male	Mixed	35	SP	351880	Southeast	Urban	No	No	No	No	Yes	No	No	Yes	No	Yes	No
0307378	2003	1	19.989	Female	Mixed	26	PE	260790	Northeast	Urban	No	No	No	No	No	No	No		No
0048226	2004	1	39.5702	Male	Mixed	28	SE	280030	Northeast	Urban	No
7486386	2013	1	57.2512	Male	White	35	SP	355030	Southeast	Urban	No	No	No	No	No	No	No	No	No	No	No
1518772	2006	1	12.2683	Male	White	41	PR	410690	South	Urban	No	No	Yes	No	No	No	No		No
7134743	2011	1	26.319	Male	White	35	SP	353440	Southeast	Urban	Yes	No	Yes	Yes	Yes	No	No	Yes	Yes	Yes	No
7358321	2011	1	30.3546	Female	White	35	SP	355250	Southeast	Urban	No	No	No	No	No	No	No	Yes	No	No	No
8339061	2013	1	34.4339	Female	White	35	SP	350760	Southeast	Rural	No	No	No	No	Yes	No	No	Yes	Yes	Yes	No
0523662	2009	1	25.3251	Male	White	33	RJ	330170	Southeast	Urban	Yes	Yes	Yes	No	Yes	Yes	No	Yes	Yes	Yes	No
0738571	2007	1	28.8898	Male	White	33	RJ	330610	Southeast	Urban	No	No	Yes	Yes	No	No	Yes	Yes	Yes	No
0411229	2009	1	21.8508	Female		26	PE	261530	Northeast	Urban	Yes	Yes	Yes	Yes	Yes	Yes		Yes	Yes	Yes
0019812	2013	1	56.1259	Male	Mixed	25	PB	250750	Northeast	Urban	No	No	No	No		No	No	No	No		No
3033243	2013	1	50.7242	Male	Mixed	16	AP	160030	North	Urban	No	Yes	No	Yes	Yes	No	No	Yes	Yes	No	No
0780784	2007	1	20.9363	Male	White	43	RS	431020	South	Urban	Yes	No	Yes	Yes	No	No	No	Yes	No	No	No
0538949	2009	1	28.0274	Male	White	33	RJ	330630	Southeast	Urban	Yes	No	No	No	No	No	No	No	No	No	No
6403925	2003	1	16.6845	Male	White	31	MG	314480	Southeast	Urban	Yes	No	Yes	No	No	No	No		No
5165206	2008	1	24.6954	Male	Mixed	35	SP	355100	Southeast	Urban	No	No	No	No	Yes		No	Yes	Yes	No	No
0853632	2005	1	47.5318	Female		43	RS	431750	South	Rural	No	No	No	Yes	Yes	No	Yes		Yes
3382910	2005	1	50.7406	Female	Mixed	35	SP	355030	Southeast	Urban
0000026	2000	1		Female		33	RJ	330270	Southeast	Urban
0545222	2010	1	31.4579	Male	Mixed	33	RJ	330170	Southeast	Urban	No	No	No	No	Yes	No	No	Yes	Yes	No	No
1237511	2001	1	28.7337	Male	Mixed	31	MG	311860	Southeast	Urban	Yes	No	No	No	No	No	No		No
7665054	2012	1	32.4572	Male	Mixed	35	SP	351880	Southeast	Urban	Yes	No	No	No	No	No	No	Yes	No	No	No
1063507	2000	1	50.6886	Female		35	SP	351500	Southeast						Yes
0109416	2010	1	64.4408	Female	Mixed	12	AC	120010	North	Rural	No	No	No	No	No	Yes	No	No	No	No	No
2298674	2010	1	42.0178	Male	Mixed	41	PR	410180	South	Urban	No	No	Yes	Yes	No	No	No	No	No	No	No
0125288	2004	1	37.7029	Male		15	PA	150140	North	Urban
0371333	2006	1	22.8693	Male	White	33	RJ	330170	Southeast	Urban	No	Yes	No	No	No	No	No		Yes
0198936	2003	1	20.7611	Male	Mixed	21	MA	210120	Northeast	Urban	No	No	No	No	No	No	No		Yes
0000113	2003	1	17.6208	Male		29	BA	291480	Northeast	Urban	No	No	Yes	Yes	No	No	No		No
1006495	2000	1	67.9452	Female		33	RJ	330170	Southeast	Urban	Yes
2635593	2013	1	18.872	Male		33	RJ	330455	Southeast	Urban	No	No	No	No	No	No	No	No	Yes	No	No
0128898	2002	1	12.2245	Male		26	PE	261160	Northeast	Urban
7968609	2015	1	60.46	Female	White	35	SP	355700	Southeast	Urban	Yes	No	No	No	No	No	No	No	No	No	No
3033244	2013	1	31.1759	Female	Mixed	16	AP	160030	North	Urban	No	No	No	Yes	No	No	No	No	No	No	No
1090172	2000	1	25.8782	Female		35	SP	355030	Southeast		Yes		Yes
4620916	2014	1	11.77	Female	Mixed	31	MG	311940	Southeast	Urban	Yes	No	Yes	Yes	No	No	No	Yes	Yes	No	No
0048532	2001	1	16.9582	Male		26	PE	260005	Northeast	Urban	Yes	No	No	No	No	Yes	No
6444311	2013	1	26.9733	Female	Black	33	RJ	330240	Southeast	Urban	Yes	No	Yes	No	No	No	No	No	No	No	No
0280976	2010	1	35.165	Male	White	43	RS	432270	South	Urban	Yes	No	No	Yes	No	No	Yes	Yes	No	No	No
4990315	2008	1	57.4237	Male		35	SP	355030	Southeast	Urban	No	No	Yes	No	No	No	No	No	No	No	No
0126682	2000	1	25.2813	Male		43	RS	430920	South	Urban
0000514	2002	1	45.2375	Male		33	RJ	330170	Southeast	Urban	Yes	Yes		Yes
1115176	2015	1	70.4011	Male	White	43	RS	431570	South	Rural	Yes	No	No	Yes	No	No	Yes	No	No	No	No
5587137	2015	1	52.9254	Female		33	RJ	330045	Southeast	Urban	No	No	No	No	Yes	No	No	Yes	Yes	No	No
8343375	2013	1	39.0773	Male		31	MG	317020	Southeast	Urban	No	No	No	No	No	No	No	No	No	No	No
1030924	2001	1	7.25804	Male		35	SP	351500	Southeast	Urban			Yes
2622446	2015	1	15.3238	Male	White	42	SC	420370	South	Urban	No	No	Yes	Yes	No	No	No	Yes	No	No	Yes
0000270	2000	1	38.4778	Female		33	RJ	330455	Southeast	Urban	Yes			Yes
0333661	2006	1	23.7536	Male	White	42	SC	420890	South	Urban	Yes	Yes	Yes	No	Yes	No	No		No
8016915	2004	1	40.4435	Male	White	31	MG	314800	Southeast		Yes	No	Yes	Yes	Yes	No	No		Yes
0687179	2013	1	14.1711	Male	White	43	RS	431990	South	Urban	No	No	Yes	No	No	No	No	No	No	No	No
0178654	2007	1	51.3593	Male	Mixed	15	PA	150140	North	Urban	Yes	No	No	Yes	No	No	No	Yes	No	No	No
1146907	2008	1	29.9959	Male	White	42	SC	420890	South	Urban	No	No	Yes	No	No	No	No	Yes	No	No	No
0812556	2011	1	35.8631	Male	Mixed	28	SE	280440	Northeast	Urban	No	No	Yes	Yes	No	No	No	No	No	Yes	No
0032573	2011	1	27.6879	Male	Mixed	29	BA	290070	Northeast	Urban		No	Yes			No	No			No	No
0041944	2011	1		Male	White	33	RJ	330050	Southeast	Urban	Yes	No	No	No	No	No	No	No	No	No	No
0580376	2012	1	14.0205	Male	White	43	RS	432260	South	Rural	No	No	Yes	No	No	No	No	Yes	No	Yes	No
8185052	2012	1	33.3142	Female	Mixed	35	SP	350950	Southeast	Urban	No	No	No	No	No	No	No	No	No	No	No
2360394	2005	1	39.332	Male	Mixed	33	RJ	330490	Southeast	Urban
2022132	2002	1	58.9815	Male	White	32	ES	320120	Southeast	Rural	No	No	No	Yes	No	No	Yes		No
7119270	2011	1	17.1718	Male	Mixed	35	SP	354260	Southeast	Urban	Yes	No	Yes	No	Yes	No	No	Yes	Yes	Yes	No
3312752	2005	1	15.0034	Female	White	35	SP	355030	Southeast	Urban	No	Yes	No	Yes	Yes	No	No		Yes
1019565	2002	1		Female		33	RJ	330170	Southeast	Urban
2202629	2004	1	22.3984	Male	Mixed	32	ES	320520	Southeast	Urban	Yes	Yes	No	No	No	No	No		Yes
3348703	2009	1	40.1725	Male		33	RJ	330330	Southeast	Urban	Yes							Yes	Yes
7261171	2011	1	42.2396	Male	Mixed	35	SP	353340	Southeast	Urban	Yes	No	No	No	No	No	No	No	No	No	No
0540985	2010	1	71.7399	Male		33	RJ	330170	Southeast	Urban	No	No	No	No	No	No	No	Yes	Yes	No	No
0934571	2007	1	53.4511	Male	White	43	RS	432230	South	Rural	No	No	No	Yes	No	Yes	Yes	Yes	Yes	No	No
7575456	2013	1	74.8693	Male	White	35	SP	350950	Southeast	Urban	No	No	No	Yes	Yes	No	No	No	Yes	No	No
0498067	2012	1	50.4778	Male	White	43	RS	432140	South		No		Yes	Yes	No	No	Yes	Yes	No	No	Yes
1786863	2000	1	31.1677	Male		35	SP	355070	Southeast	Urban	Yes	No	No	No	No	No	No
0510063	2009	1	63.7344	Male	Mixed	33	RJ	330170	Southeast	Urban	Yes	No	No	No	Yes	No	No	Yes	Yes	Yes	No
3749177	2005	1	34.36	Male		35	SP	355030	Southeast	Urban	No	Yes	No	No	Yes	No	No		No
1351041	2010	1	22.2533	Male	White	42	SC	420650	South	Rural	No	No	Yes	No	No	No	Yes	No	No	No	No
0234352	2006	1	26.9569	Male		23	CE	230500	Northeast	Urban									Yes
7244745	2011	1	9.72211	Male	White	35	SP	353870	Southeast	Urban	No	No	Yes	No	Yes	No	No	No	Yes	No	No
0417672	2007	1	38.152	Male	Mixed	33	RJ	330170	Southeast	Urban	Yes	No	No	Yes	Yes	No	No	No	Yes	No	No
1727816	2000	1	43.1978	Female		35	SP	351340	Southeast	Urban	Yes	No	No	No	No	No	No
5000613	2008	1	13.5305	Male	Mixed	41	PR	410690	South	Urban	No	No	No	No	No	No	No	No	No	No	No
2765141	2011	1	47.9206	Male		32	ES	320320	Southeast	Urban	Yes	No	Yes	No	No	Yes	No	No	No	Yes	No
3091955	2011	1	23.1841	Male	Mixed	32	ES	320380	Southeast	Urban	Yes	Yes	Yes	No	Yes	No	No	Yes	Yes	No	No
0526596	2008	1	34.7652	Male	White	42	SC	421740	South	Urban	No	No	Yes	No	No	No	No	No	No	No	Yes
[truncated: 58,956 more rows]
